# Supplementary material for: Associations between Sjogren syndrome and psychiatric disorders in European populations: a 2-sample bidirectional Mendelian randomization study
Source: Front Psychiatry. 2024 Oct 16;15:1465381. doi: 10.3389/fpsyt.2024.1465381 (PMC11521899; doi:10.3389/fpsyt.2024.1465381)
Supplement: Supplementary file 1 [file DataSheet1.zip]

Archive with 10 entries (10 files):
- Figure S1.TIF
- Table S1.XLSX
- Table S2.XLSX
- Table S3.XLSX
- Table S4.XLSX
- Table S5.XLSX
- Table S6.XLSX
- Table S7.XLSX
- Table S8.XLSX
- Table S9.XLSX
