# Supplementary material for: Associations between Sjogren syndrome and psychiatric disorders in European populations: a 2-sample bidirectional Mendelian randomization study
Source: Front Psychiatry. 2024 Oct 16;15:1465381. doi: 10.3389/fpsyt.2024.1465381 (PMC11521899; doi:10.3389/fpsyt.2024.1465381)
Supplement: Supplementary file 1 [file DataSheet1.zip › Table S1.XLSX]

## Sheet: Table S1
Table S1 Characteristics of the SNPs Associated With Sjogren syndrome
SNP	effect_allele	other_allele	beta	se	pval	samplesize	exposure	eaf
rs10174238	A	G	-0.2046	0.032356	2.56059e-10	214435	Sicca syndrome	0.764432
rs3117581	G	A	0.733315	0.039758	5.77298e-76	214435	Sicca syndrome	0.091276
rs9272305	G	C	0.420946	0.03359	4.9854e-36	214435	Sicca syndrome	0.178178
rs16869677	T	C	0.368664	0.047659	1.03062e-14	214435	Sicca syndrome	0.077634
rs113858286	G	C	0.426326	0.075159	1.40906e-08	214435	Sicca syndrome	0.028867
rs150724213	A	G	0.450504	0.075101	1.98962e-09	214435	Sicca syndrome	0.028652
rs2004640	G	T	-0.24807	0.028356	2.16421e-18	214435	Sicca syndrome	0.476859
