# Supplementary material for: Associations between Sjogren syndrome and psychiatric disorders in European populations: a 2-sample bidirectional Mendelian randomization study
Source: Front Psychiatry. 2024 Oct 16;15:1465381. doi: 10.3389/fpsyt.2024.1465381 (PMC11521899; doi:10.3389/fpsyt.2024.1465381)
Supplement: Supplementary file 1 [file DataSheet1.zip › Table S2.XLSX]

## Sheet: Table S2
Table S2 The F value of SNPs associated with Sjogren syndrome.
SNP	R2	F	Exposure
rs10174238	0.000186436	39.9854	Sjogren syndrome
rs3117581	0.00158399	340.198	Sjogren syndrome
rs9272305	0.000731852	157.048	Sjogren syndrome
rs16869677	0.000278971	59.8372	Sjogren syndrome
rs113858286	0.000150025	32.1752	Sjogren syndrome
rs150724213	0.00016778	35.9837	Sjogren syndrome
rs2004640	0.000356789	76.5347	Sjogren syndrome
R2, can be approximated as F/(F+N-2)), proportion of variance in exposure variable explained by SNPs; F, “strength” of the instrumental variable.
