# Supplementary material for: Associations between Sjogren syndrome and psychiatric disorders in European populations: a 2-sample bidirectional Mendelian randomization study
Source: Front Psychiatry. 2024 Oct 16;15:1465381. doi: 10.3389/fpsyt.2024.1465381 (PMC11521899; doi:10.3389/fpsyt.2024.1465381)
Supplement: Supplementary file 1 [file DataSheet1.zip › Table S3.XLSX]

## Sheet: Table S3
Table S3 The results of the Phenoscanner analysis of SS-related SNPs
rsid	trait	MAPPED_GENE	PUBMEDID	FIRST AUTHOR	STUDY ACCESSION
rs10174238	systemic juvenile idiopathic arthritis, polyarticular juvenile idiopathic arthritis, rheumatoid factor negative, oligoarticular juvenile idiopathic arthritis	STAT4	23603761	Hinks A	GCST005528
rs10174238	systemic scleroderma, rheumatoid arthritis, myositis, systemic lupus erythematosus	STAT4	30573655	Acosta-Herrera M	GCST007278
rs10174238	systemic scleroderma	STAT4	29293537	Gorlova OY	GCST005554
rs10174238	limited scleroderma	STAT4	29293537	Gorlova OY	GCST005555
rs10174238	anti-centromere-antibody-positive systemic scleroderma	STAT4	29293537	Gorlova OY	GCST005552
rs2004640	body height	IRF5	30595370	Kichaev G	GCST007841
rs10174238	eosinophil count	STAT4	30595370	Kichaev G	GCST007065
rs2004640	lymphocyte count	IRF5	32888493	Chen MH	GCST90002320
rs150724213	systemic lupus erythematosus	GTF2IRD1 - GTF2I	33272962	Yin X	GCST011956
rs9267092	streptococcus seropositivity	LINC01149	37164013	Andreu-Sanchez S	GCST90295751
rs9267092	streptococcus seropositivity	LINC01149	37164013	Andreu-Sanchez S	GCST90295835
rs2004640	rheumatoid arthritis	IRF5	35470158	Saevarsdottir S	GCST90131437
rs2004640	rheumatoid arthritis, ACPA-positive rheumatoid arthritis, rheumatoid factor seropositivity measurement	IRF5	35470158	Saevarsdottir S	GCST90131438
