# Supplementary material for: Associations between Sjogren syndrome and psychiatric disorders in European populations: a 2-sample bidirectional Mendelian randomization study
Source: Front Psychiatry. 2024 Oct 16;15:1465381. doi: 10.3389/fpsyt.2024.1465381 (PMC11521899; doi:10.3389/fpsyt.2024.1465381)
Supplement: Supplementary file 1 [file DataSheet1.zip › Table S4.XLSX]

## Sheet: Table S4
Table S4 Steiger filtering of Sjogren syndrome on psychiatric disorders
SNP	effect_allele.exposure	other_allele.exposure	effect_allele.outcome	other_allele.outcome	outcome	r.exposure	r.outcome	snp_r2.exposure	snp_r2.outcome	correct_causal_direction	steiger_pval
rs10174238	A	G	A	G	Major Depressive Disorder || id:ieu-a-1188	0.000108632	3.24968e-06	1.1801e-08	1.05604e-11	TRUE	0.971162
rs113858286	G	C	G	C	Major Depressive Disorder || id:ieu-a-1188	8.74179e-05	8.85672e-06	7.6419e-09	7.84416e-11	TRUE	0.978499
rs150724213	A	G	A	G	Major Depressive Disorder || id:ieu-a-1188	9.77659e-05	9.45724e-06	9.55816e-09	8.94394e-11	TRUE	0.975833
rs16869677	T	C	T	C	Major Depressive Disorder || id:ieu-a-1188	0.000162562	5.2952e-07	2.64264e-08	2.80391e-13	TRUE	0.955673
rs2004640	G	T	G	T	Major Depressive Disorder || id:ieu-a-1188	0.000207915	3.36215e-06	4.32288e-08	1.1304e-11	TRUE	0.944057
rs3117581	G	A	G	A	Major Depressive Disorder || id:ieu-a-1188	0.000923537	9.85822e-05	8.52921e-07	9.71845e-09	TRUE	0.777177
rs9272305	G	C	A	C	Major Depressive Disorder || id:ieu-a-1188	0.000426559	3.08626e-06	1.81953e-07	9.52503e-12	TRUE	0.884497
rs10174238	A	G	A	G	anxiety disorder || id:ukb-d-20544_15	0.000108632	4.0804e-06	1.1801e-08	1.66497e-11	TRUE	0.975092
rs113858286	G	C	G	C	anxiety disorder || id:ukb-d-20544_15	8.74179e-05	3.38534e-06	7.6419e-09	1.14605e-11	TRUE	0.979979
rs150724213	A	G	A	G	anxiety disorder || id:ukb-d-20544_15	9.77659e-05	4.20329e-07	9.55816e-09	1.76677e-13	TRUE	0.976808
rs16869677	T	C	T	C	anxiety disorder || id:ukb-d-20544_15	0.000162562	9.30244e-07	2.64264e-08	8.65354e-13	TRUE	0.961502
rs2004640	G	T	G	T	anxiety disorder || id:ukb-d-20544_15	0.000207915	1.09381e-06	4.32288e-08	1.19643e-12	TRUE	0.950751
rs3117581	G	A	G	A	anxiety disorder || id:ukb-d-20544_15	0.000923537	3.66615e-05	8.52921e-07	1.34407e-09	TRUE	0.791126
rs9272305	G	C	A	C	anxiety disorder || id:ukb-d-20544_15	0.000426559	3.62949e-05	1.81953e-07	1.31732e-09	TRUE	0.90722
rs10174238	A	G	A	G	bipolar disorder || id:ieu-b-41	0.000108632	3.61135e-06	1.1801e-08	1.30419e-11	TRUE	0.982159
rs113858286	G	C	G	C	bipolar disorder || id:ieu-b-41	8.74179e-05	5.68111e-06	7.6419e-09	3.2275e-11	TRUE	0.986114
rs150724213	A	G	A	G	bipolar disorder || id:ieu-b-41	9.77659e-05	3.42581e-06	9.55816e-09	1.17361e-11	TRUE	0.984404
rs16869677	T	C	T	C	bipolar disorder || id:ieu-b-41	0.000162562	1.27544e-05	2.64264e-08	1.62676e-10	TRUE	0.974554
rs3117581	G	A	G	A	bipolar disorder || id:ieu-b-41	0.000923537	9.5287e-05	8.52921e-07	9.07961e-09	TRUE	0.860015
rs10174238	A	G	A	G	Schizophrenia || id:ieu-b-5102	0.000108632	2.1021e-05	1.1801e-08	4.41881e-10	TRUE	0.978297
rs113858286	G	C	G	C	Schizophrenia || id:ieu-b-5102	8.74179e-05	1.74919e-06	7.6419e-09	3.05967e-12	TRUE	0.979001
rs150724213	A	G	A	G	Schizophrenia || id:ieu-b-5102	9.77659e-05	1.61064e-06	9.55816e-09	2.59416e-12	TRUE	0.977418
rs16869677	T	C	T	C	Schizophrenia || id:ieu-b-5102	0.000162562	1.64141e-06	2.64264e-08	2.69422e-12	TRUE	0.960149
rs3117581	G	A	G	A	Schizophrenia || id:ieu-b-5102	0.000923537	0.000874988	8.52921e-07	7.65604e-07	TRUE	0.987972
