# Supplementary material for: Associations between Sjogren syndrome and psychiatric disorders in European populations: a 2-sample bidirectional Mendelian randomization study
Source: Front Psychiatry. 2024 Oct 16;15:1465381. doi: 10.3389/fpsyt.2024.1465381 (PMC11521899; doi:10.3389/fpsyt.2024.1465381)
Supplement: Supplementary file 1 [file DataSheet1.zip › Table S5.XLSX]

## Sheet: Table S5
Table S5 Steiger test of Sjogren syndrome on psychiatric disorders
GWAID	snp_r2.exposure	snp_r2.outcome	correct_causal_direction	steiger_pval
ieu-a-1188	0	0	TRUE	0.741
ukb-d-20544_15	0	0	TRUE	0.762
ieu-b-41	0	0	TRUE	0.856
ieu-b-5102	0	0	TRUE	0.981
