# Supplementary material for: Associations between Sjogren syndrome and psychiatric disorders in European populations: a 2-sample bidirectional Mendelian randomization study
Source: Front Psychiatry. 2024 Oct 16;15:1465381. doi: 10.3389/fpsyt.2024.1465381 (PMC11521899; doi:10.3389/fpsyt.2024.1465381)
Supplement: Supplementary file 1 [file DataSheet1.zip › Table S6.XLSX]

## Sheet: Table S6
Table S6 Characteristics of the IVs Associated With psychiatric disorders
SNP	effect_allele	other_allele	beta	se	pval	samplesize	exposure	eaf
rs7531118	C	T	0.0449974	0.008	2.151e-08	173005	Major Depressive Disorder	NA
rs12129573	A	C	0.0477992	0.0082	5.45004e-09	173005	Major Depressive Disorder	NA
rs6905391	A	G	-0.0740018	0.0112	3.46817e-11	173005	Major Depressive Disorder	NA
rs1950829	G	A	-0.0454035	0.0079	8.15098e-09	173005	Major Depressive Disorder	NA
rs139059714	T	A	0.0365504	0.00774569	2.37503e-06	117751	Anxiety Disorder	0.0093243
rs141793750	A	C	0.0318675	0.00658272	1.29292e-06	117751	Anxiety Disorder	0.0128151
rs55792881	G	C	0.00853323	0.00181473	2.57656e-06	117751	Anxiety Disorder	0.20203
rs1264191	C	T	-0.00883376	0.00191143	3.81303e-06	117751	Anxiety Disorder	0.822246
rs73212997	C	A	0.00838957	0.00182016	4.04529e-06	117751	Anxiety Disorder	0.196882
rs34406901	G	A	0.0141829	0.00308241	4.20417e-06	117751	Anxiety Disorder	0.0568025
rs17169480	C	T	-0.014553	0.00306265	2.01892e-06	117751	Anxiety Disorder	0.0607624
rs3807866	A	G	0.00682505	0.00145579	2.75905e-06	117751	Anxiety Disorder	0.408921
rs79866996	G	A	0.0335095	0.00699366	1.65817e-06	117751	Anxiety Disorder	0.0126026
rs62555663	A	C	-0.00992248	0.00172448	8.74319e-09	117751	Anxiety Disorder	0.222075
rs10906487	C	T	-0.00730312	0.00151572	1.45001e-06	117751	Anxiety Disorder	0.343945
rs141172478	T	C	0.013017	0.00272132	1.72624e-06	117751	Anxiety Disorder	0.0792021
rs78308659	C	T	-0.0169821	0.00360576	2.48342e-06	117751	Anxiety Disorder	0.0412723
rs117713898	T	C	0.0122224	0.00267564	4.92845e-06	117751	Anxiety Disorder	0.0807104
rs146972845	A	G	0.0215771	0.00472425	4.9455e-06	117751	Anxiety Disorder	0.026724
rs9834970	C	T	0.101003	0.0134	5.53095e-14	51710	Bipolar Disorder	0.501233
rs2071044	T	C	-0.077702	0.0135	9.09201e-09	51710	Bipolar Disorder	0.467916
rs11724116	T	C	-0.104095	0.0188	3.26701e-08	51710	Bipolar Disorder	0.155277
rs329319	G	A	-0.078802	0.0139	1.539e-08	51710	Bipolar Disorder	0.565703
rs55648125	G	A	0.117096	0.0215	4.92198e-08	51710	Bipolar Disorder	0.108936
rs17150022	C	T	0.113202	0.0204	2.70097e-08	51710	Bipolar Disorder	0.120723
rs13231398	C	G	-0.1207	0.0219	3.36101e-08	51710	Bipolar Disorder	0.107064
rs73496688	A	T	0.108702	0.019	1.04701e-08	51710	Bipolar Disorder	0.149117
rs174592	G	A	0.0774	0.0141	3.66404e-08	51710	Bipolar Disorder	0.372297
rs10744560	T	C	0.083201	0.014	2.91803e-09	51710	Bipolar Disorder	0.342297
rs71395455	G	A	-0.082096	0.0146	1.93402e-08	51710	Bipolar Disorder	0.31149
rs884301	T	C	0.080298	0.0138	5.80096e-09	51710	Bipolar Disorder	0.381084
rs111444407	T	C	0.1166	0.0184	2.40398e-10	51710	Bipolar Disorder	0.154691
rs11587347	G	C	0.103895	0.0147	1.52897e-12	127906	Schizophrenia	0.094
rs56335113	G	A	-0.064701	0.0094	6.01728e-12	127906	Schizophrenia	0.697
rs12129573	A	C	0.0777994	0.0089	2.28192e-18	127906	Schizophrenia	0.366
rs145071536	C	T	0.0851005	0.012	1.6151e-12	127906	Schizophrenia	0.192
rs4653164	T	C	0.0511038	0.0092	3.07603e-08	127906	Schizophrenia	0.668
rs1198588	T	A	0.102598	0.0108	1.73101e-21	127906	Schizophrenia	0.788
rs12138231	A	T	0.0669949	0.0116	7.99006e-09	127906	Schizophrenia	0.817
rs7515363	T	C	-0.0535029	0.0089	1.83599e-09	127906	Schizophrenia	0.619
rs6673880	G	A	0.062301	0.0091	7.19449e-12	127906	Schizophrenia	0.495
rs3795310	T	C	-0.0509972	0.0087	5.75003e-09	127906	Schizophrenia	0.463
rs11210892	A	G	-0.0635005	0.0091	2.67793e-12	127906	Schizophrenia	0.67
rs11165867	T	C	0.0743034	0.0116	1.29999e-10	127906	Schizophrenia	0.16
rs16851048	C	T	0.0744973	0.0107	4.14859e-12	127906	Schizophrenia	0.195
rs1451488	G	A	0.0708947	0.0087	4.47198e-16	127906	Schizophrenia	0.555
rs3791710	C	T	-0.0600033	0.0108	3.02002e-08	127906	Schizophrenia	0.203
rs6715366	A	G	0.0540972	0.0097	2.49201e-08	127906	Schizophrenia	0.267
rs6721531	T	A	-0.0517002	0.0091	1.46801e-08	127906	Schizophrenia	0.341
rs13016542	C	T	-0.0883039	0.0129	8.28133e-12	127906	Schizophrenia	0.136
rs3739118	A	G	-0.057004	0.0095	2.36401e-09	127906	Schizophrenia	0.291
rs12712510	C	T	-0.0574006	0.0087	5.14399e-11	127906	Schizophrenia	0.527
rs7575796	G	A	-0.0963006	0.0172	2.065e-08	127906	Schizophrenia	0.094
rs1881046	T	G	-0.0507026	0.0092	3.39203e-08	127906	Schizophrenia	0.34
rs62183855	C	A	-0.0660967	0.0111	2.65797e-09	127906	Schizophrenia	0.192
rs11693094	T	C	-0.054403	0.0087	4.292e-10	127906	Schizophrenia	0.461
rs12151767	A	G	-0.0611045	0.0086	1.30707e-12	127906	Schizophrenia	0.487
rs778371	G	A	0.0806029	0.0095	1.49486e-17	127906	Schizophrenia	0.286
rs6546857	G	A	0.0603978	0.0102	2.74397e-09	127906	Schizophrenia	0.232
rs2909457	A	G	-0.0489997	0.0087	1.48201e-08	127906	Schizophrenia	0.564
rs12489270	C	T	0.0579046	0.0089	7.46793e-11	127906	Schizophrenia	0.375
rs6798742	G	A	0.0610991	0.0093	4.56878e-11	127906	Schizophrenia	0.307
rs167924	G	A	0.0501992	0.009	2.339e-08	127906	Schizophrenia	0.631
rs1430894	T	C	0.0532953	0.0086	6.15404e-10	127906	Schizophrenia	0.483
rs6549963	C	T	-0.0483043	0.0088	4.30804e-08	127906	Schizophrenia	0.416
rs2710323	C	T	-0.0784044	0.0086	1.22914e-19	127906	Schizophrenia	0.49
rs17194490	T	G	0.0781994	0.0116	1.79515e-11	127906	Schizophrenia	0.161
rs60135207	T	G	-0.0495994	0.0088	1.52598e-08	127906	Schizophrenia	0.415
rs7634476	G	A	0.0577033	0.0088	5.46261e-11	127906	Schizophrenia	0.586
rs9876421	T	C	0.0625033	0.0092	9.19179e-12	127906	Schizophrenia	0.343
rs1604060	G	A	0.0772051	0.014	3.24101e-08	127906	Schizophrenia	0.885
rs308697	A	C	-0.0501036	0.0087	8.83202e-09	127906	Schizophrenia	0.436
rs7647398	T	C	-0.0774979	0.0109	1.07399e-12	127906	Schizophrenia	0.2
rs35734242	C	T	0.050704	0.0089	1.36801e-08	127906	Schizophrenia	0.426
rs215412	A	G	0.0577033	0.0091	2.69197e-10	127906	Schizophrenia	0.328
rs11941714	A	G	-0.0515957	0.0093	3.07298e-08	127906	Schizophrenia	0.336
rs1427633	C	G	-0.0483043	0.0088	4.09704e-08	127906	Schizophrenia	0.593
rs13107325	T	C	0.158703	0.0168	2.90001e-21	127906	Schizophrenia	0.067
rs2333321	G	A	-0.0712038	0.0105	1.24796e-11	127906	Schizophrenia	0.792
rs10035564	G	A	0.0668024	0.0092	4.38026e-13	127906	Schizophrenia	0.331
rs16867571	G	A	-0.0657035	0.0104	2.67602e-10	127906	Schizophrenia	0.235
rs10117	A	G	-0.0549994	0.0088	4.65897e-10	127906	Schizophrenia	0.398
rs1901512	C	T	-0.058401	0.0094	5.72295e-10	127906	Schizophrenia	0.699
rs187557	T	C	-0.0666956	0.0119	2.02899e-08	127906	Schizophrenia	0.848
rs72802868	T	G	-0.0691995	0.0096	4.55407e-13	127906	Schizophrenia	0.294
rs11740474	T	A	0.0536962	0.0088	1.128e-09	127906	Schizophrenia	0.415
rs9687282	G	T	0.0525994	0.0091	7.32808e-09	127906	Schizophrenia	0.334
rs12652777	C	T	-0.0487997	0.0086	1.523e-08	127906	Schizophrenia	0.522
rs2815731	A	C	-0.0600033	0.0091	4.38834e-11	127906	Schizophrenia	0.358
rs634940	T	G	0.0663962	0.0099	1.78402e-11	127906	Schizophrenia	0.252
rs9461916	C	T	0.0532953	0.0088	1.64101e-09	127906	Schizophrenia	0.594
rs217336	A	C	-0.0503033	0.0087	8.051e-09	127906	Schizophrenia	0.434
rs13195636	C	A	-0.210504	0.0159	6.54636e-40	127906	Schizophrenia	0.091
rs7798283	G	T	-0.074003	0.0134	3.48698e-08	127906	Schizophrenia	0.133
rs728055	A	T	-0.0673969	0.009	8.84912e-14	127906	Schizophrenia	0.358
rs13233308	T	C	-0.0487044	0.0086	1.749e-08	127906	Schizophrenia	0.484
rs58120505	C	T	-0.089603	0.0088	2.23512e-24	127906	Schizophrenia	0.418
rs6943762	C	T	-0.105098	0.0132	1.56892e-15	127906	Schizophrenia	0.13
rs6974218	C	A	-0.0548953	0.0089	6.80393e-10	127906	Schizophrenia	0.382
rs35426637	T	G	-0.0622985	0.0093	2.1508e-11	127906	Schizophrenia	0.324
rs79210963	C	T	0.0856015	0.0137	4.142e-10	127906	Schizophrenia	0.108
rs2252074	G	T	0.0685037	0.0088	6.19156e-15	127906	Schizophrenia	0.395
rs1593304	G	A	0.0641013	0.0111	7.44801e-09	127906	Schizophrenia	0.801
rs73229090	A	C	-0.102602	0.0142	4.33711e-13	127906	Schizophrenia	0.112
rs11136325	A	G	-0.0537967	0.0091	3.046e-09	127906	Schizophrenia	0.579
rs79445414	C	T	0.1234	0.0222	2.79801e-08	127906	Schizophrenia	0.04
rs6984242	A	G	-0.0546965	0.0087	3.85496e-10	127906	Schizophrenia	0.6
rs1915019	G	A	-0.0570984	0.0098	6.574e-09	127906	Schizophrenia	0.75
rs4129585	C	A	-0.0749962	0.0087	5.10858e-18	127906	Schizophrenia	0.562
rs4921741	G	A	0.0559991	0.0098	1.20501e-08	127906	Schizophrenia	0.261
rs10957321	A	G	0.0475949	0.0086	3.48498e-08	127906	Schizophrenia	0.511
rs10086619	G	A	0.0722052	0.0116	4.96798e-10	127906	Schizophrenia	0.161
rs500102	C	T	-0.0517002	0.0088	4.87102e-09	127906	Schizophrenia	0.591
rs2381411	C	T	0.050399	0.0088	1.25e-08	127906	Schizophrenia	0.402
rs498591	T	A	0.0724954	0.0121	2.11398e-09	127906	Schizophrenia	0.146
rs2078266	G	A	-0.0696007	0.0126	2.94097e-08	127906	Schizophrenia	0.829
rs505061	A	C	0.0534957	0.0086	5.80403e-10	127906	Schizophrenia	0.488
rs3824451	C	T	0.0655951	0.0118	2.53898e-08	127906	Schizophrenia	0.153
rs6482437	C	A	0.0989036	0.0142	3.32583e-12	127906	Schizophrenia	0.888
rs17731	A	G	0.0523992	0.0089	4.36999e-09	127906	Schizophrenia	0.365
rs12771371	A	G	-0.0524027	0.0093	1.93999e-08	127906	Schizophrenia	0.311
rs11191580	C	T	-0.131703	0.0155	1.77215e-17	127906	Schizophrenia	0.09
rs2514218	T	C	-0.0704957	0.0092	1.34803e-14	127906	Schizophrenia	0.344
rs72943392	C	G	0.0534957	0.0096	2.39299e-08	127906	Schizophrenia	0.289
rs7113199	C	A	-0.0522983	0.0094	2.80098e-08	127906	Schizophrenia	0.704
rs708228	T	C	0.0527997	0.0091	6.55602e-09	127906	Schizophrenia	0.329
rs7112616	C	T	-0.0522034	0.0086	1.51702e-09	127906	Schizophrenia	0.498
rs3802924	C	A	-0.0736036	0.0108	9.58297e-12	127906	Schizophrenia	0.212
rs11027839	C	A	0.0515038	0.0086	2.398e-09	127906	Schizophrenia	0.5
rs4636654	A	G	-0.0483043	0.0089	4.89204e-08	127906	Schizophrenia	0.402
rs12285419	A	C	0.0849045	0.011	1.04809e-14	127906	Schizophrenia	0.188
rs12293670	G	A	-0.0704957	0.0092	1.55704e-14	127906	Schizophrenia	0.34
rs1860002	T	C	-0.0837987	0.0087	1.03896e-21	127906	Schizophrenia	0.543
rs10861176	A	G	0.0555021	0.0098	1.588e-08	127906	Schizophrenia	0.737
rs4766428	T	C	0.0750038	0.0089	3.93097e-17	127906	Schizophrenia	0.441
rs12303743	C	G	0.0874988	0.0145	1.59001e-09	127906	Schizophrenia	0.094
rs1615350	T	C	-0.0736036	0.0098	4.91813e-14	127906	Schizophrenia	0.744
rs12833624	T	C	0.0501992	0.009	2.773e-08	127906	Schizophrenia	0.342
rs10876446	C	G	0.0540022	0.0094	1.02601e-08	127906	Schizophrenia	0.312
rs61937595	T	C	-0.130098	0.0162	1.1471e-15	127906	Schizophrenia	0.092
rs6538539	T	G	-0.0567961	0.0086	4.42792e-11	127906	Schizophrenia	0.549
rs2455415	T	C	0.0494949	0.0088	1.69001e-08	127906	Schizophrenia	0.413
rs12877581	C	G	0.0596014	0.0099	1.80302e-09	127906	Schizophrenia	0.277
rs9318627	C	A	-0.0611986	0.0088	4.35211e-12	127906	Schizophrenia	0.4
rs2332700	G	C	-0.0750982	0.0099	3.87525e-14	127906	Schizophrenia	0.753
rs10873538	G	T	0.0665031	0.0091	3.01023e-13	127906	Schizophrenia	0.334
rs12883788	T	C	0.0613011	0.0087	1.86209e-12	127906	Schizophrenia	0.458
rs2999392	T	C	0.0517987	0.0094	3.05e-08	127906	Schizophrenia	0.691
rs56205728	A	G	0.0630037	0.0097	1.007e-10	127906	Schizophrenia	0.287
rs4779050	G	T	-0.0579953	0.0089	7.27445e-11	127906	Schizophrenia	0.633
rs62018952	C	T	0.0584027	0.0097	1.94102e-09	127906	Schizophrenia	0.726
rs35351411	C	A	0.0635044	0.0087	2.21106e-13	127906	Schizophrenia	0.544
rs2456020	T	C	-0.0815984	0.0102	1.12512e-15	127906	Schizophrenia	0.241
rs4702	A	G	-0.0843044	0.0089	2.79383e-21	127906	Schizophrenia	0.56
rs3814883	T	C	-0.0670977	0.0087	1.57616e-14	127906	Schizophrenia	0.467
rs149165	G	T	-0.0481995	0.0087	3.00497e-08	127906	Schizophrenia	0.446
rs4575535	G	A	0.0557982	0.0096	5.77006e-09	127906	Schizophrenia	0.704
rs8055219	A	G	0.0665031	0.0101	5.69246e-11	127906	Schizophrenia	0.229
rs73292401	A	T	0.0676045	0.0109	5.47999e-10	127906	Schizophrenia	0.192
rs57433322	G	C	-0.0830996	0.0139	1.992e-09	127906	Schizophrenia	0.122
rs2696466	G	A	-0.0611986	0.0092	2.63694e-11	127906	Schizophrenia	0.403
rs11664298	A	G	0.0773995	0.0108	8.93511e-13	127906	Schizophrenia	0.193
rs9304548	A	C	-0.0567016	0.01	1.59401e-08	127906	Schizophrenia	0.748
rs4632195	T	C	0.0471964	0.0086	4.58596e-08	127906	Schizophrenia	0.52
rs9636107	G	A	0.0698969	0.0086	5.11446e-16	127906	Schizophrenia	0.471
rs72986630	T	C	0.112296	0.0179	3.59402e-10	127906	Schizophrenia	0.068
rs7251	G	C	-0.0641009	0.0094	8.29278e-12	127906	Schizophrenia	0.328
rs1000237	A	T	0.0732053	0.0089	2.80027e-16	127906	Schizophrenia	0.355
rs2053079	G	A	0.0598986	0.0101	3.00698e-09	127906	Schizophrenia	0.237
rs4812325	A	G	0.0719042	0.0089	8.95983e-16	127906	Schizophrenia	0.616
rs11696755	C	T	0.0636962	0.011	7.26006e-09	127906	Schizophrenia	0.184
rs113264400	C	T	0.112296	0.0202	2.86497e-08	127906	Schizophrenia	0.048
rs132582	T	C	-0.0509972	0.0086	3.25897e-09	127906	Schizophrenia	0.545
rs5751191	C	T	0.0655951	0.0086	3.004e-14	127906	Schizophrenia	0.501
rs8138941	A	G	0.0580953	0.0106	4.46396e-08	127906	Schizophrenia	0.204
rs6010045	C	T	0.0548998	0.0095	7.44492e-09	127906	Schizophrenia	0.698
