# Supplementary material for: Associations between Sjogren syndrome and psychiatric disorders in European populations: a 2-sample bidirectional Mendelian randomization study
Source: Front Psychiatry. 2024 Oct 16;15:1465381. doi: 10.3389/fpsyt.2024.1465381 (PMC11521899; doi:10.3389/fpsyt.2024.1465381)
Supplement: Supplementary file 1 [file DataSheet1.zip › Table S7.XLSX]

## Sheet: Table S7
Table S7 The F value of SNPs associated with psychiatric disorders
SNP	R2	F	Exposure
rs12129573	0.00019637	33.9792	Major Depressive Disorder
rs1950829	0.000190892	33.0312	Major Depressive Disorder
rs6905391	0.000252281	43.6565	Major Depressive Disorder
rs7531118	0.000182836	31.637	Major Depressive Disorder
rs10906487	0.000197198	23.2155	Anxiety Disorder
rs117713898	0.000177251	20.8669	Anxiety Disorder
rs1264191	0.000181428	21.3587	Anxiety Disorder
rs139059714	0.000189143	22.2671	Anxiety Disorder
rs141172478	0.000194351	22.8803	Anxiety Disorder
rs141793750	0.000199071	23.4361	Anxiety Disorder
rs146972845	0.000177195	20.8603	Anxiety Disorder
rs17169480	0.000191794	22.5793	Anxiety Disorder
rs34406901	0.000179837	21.1714	Anxiety Disorder
rs3807866	0.000186699	21.9793	Anxiety Disorder
rs55792881	0.000187815	22.1107	Anxiety Disorder
rs62555663	0.000281197	33.1073	Anxiety Disorder
rs73212997	0.000180464	21.2452	Anxiety Disorder
rs78308659	0.000188415	22.1814	Anxiety Disorder
rs79866996	0.000195007	22.9576	Anxiety Disorder
rs10744560	0.000682569	35.3184	Bipolar Disorder
rs111444407	0.000776009	40.157	Bipolar Disorder
rs11724116	0.000592555	30.658	Bipolar Disorder
rs13231398	0.000587102	30.3757	Bipolar Disorder
rs17150022	0.000595157	30.7927	Bipolar Disorder
rs174592	0.000582416	30.1331	Bipolar Disorder
rs2071044	0.000640267	33.1281	Bipolar Disorder
rs329319	0.00062118	32.1399	Bipolar Disorder
rs55648125	0.000573324	29.6625	Bipolar Disorder
rs71395455	0.000611104	31.6183	Bipolar Disorder
rs73496688	0.000632609	32.7316	Bipolar Disorder
rs884301	0.000654349	33.8572	Bipolar Disorder
rs9834970	0.00109755	56.8145	Bipolar Disorder
rs1000237	0.000517604	67.6558	Schizophrenia
rs10035564	0.000403413	52.724	Schizophrenia
rs10086619	0.00029649	38.7455	Schizophrenia
rs10117	0.000298908	39.0616	Schizophrenia
rs10861176	0.000245458	32.075	Schizophrenia
rs10873538	0.00040864	53.4073	Schizophrenia
rs10876446	0.000252566	33.004	Schizophrenia
rs10957321	0.00023439	30.6284	Schizophrenia
rs11027839	0.00027446	35.8659	Schizophrenia
rs11136325	0.000267442	34.9485	Schizophrenia
rs11165867	0.000313966	41.03	Schizophrenia
rs11191580	0.000552338	72.1985	Schizophrenia
rs11210892	0.000372586	48.6936	Schizophrenia
rs113264400	0.000236505	30.9048	Schizophrenia
rs11587347	0.000382213	49.9522	Schizophrenia
rs11664298	0.000392984	51.3604	Schizophrenia
rs11693094	0.000299223	39.1027	Schizophrenia
rs11696755	0.000256595	33.5306	Schizophrenia
rs11740474	0.000284915	37.2325	Schizophrenia
rs11941714	0.000235546	30.7795	Schizophrenia
rs1198588	0.000690315	90.2465	Schizophrenia
rs12129573	0.000584569	76.4139	Schizophrenia
rs12138231	0.000255255	33.3555	Schizophrenia
rs12151767	0.000386277	50.4835	Schizophrenia
rs12285419	0.000455822	59.5766	Schizophrenia
rs12293670	0.000449233	58.7151	Schizophrenia
rs12303743	0.000278653	36.414	Schizophrenia
rs12489270	0.000323909	42.3298	Schizophrenia
rs12652777	0.000246404	32.1986	Schizophrenia
rs12712510	0.000333094	43.5306	Schizophrenia
rs12771371	0.00024297	31.7498	Schizophrenia
rs12833624	0.00023808	31.1106	Schizophrenia
rs12877581	0.000277357	36.2445	Schizophrenia
rs12883788	0.000379883	49.6476	Schizophrenia
rs13016542	0.000358543	46.8576	Schizophrenia
rs13107325	0.00068261	89.2384	Schizophrenia
rs13195636	0.00133987	175.278	Schizophrenia
rs13233308	0.000245443	32.073	Schizophrenia
rs132582	0.000269089	35.1638	Schizophrenia
rs1427633	0.000230581	30.1305	Schizophrenia
rs1430894	0.00029388	38.4044	Schizophrenia
rs145071536	0.000384815	50.2923	Schizophrenia
rs1451488	0.000508026	66.4032	Schizophrenia
rs149165	0.000234888	30.6935	Schizophrenia
rs1593304	0.000255208	33.3494	Schizophrenia
rs1604060	0.00023273	30.4114	Schizophrenia
rs1615350	0.000431594	56.4087	Schizophrenia
rs167924	0.00023808	31.1106	Schizophrenia
rs16851048	0.000370911	48.4745	Schizophrenia
rs16867571	0.000305418	39.9126	Schizophrenia
rs17194490	0.000347742	45.4455	Schizophrenia
rs17731	0.00026526	34.6633	Schizophrenia
rs1860002	0.000709651	92.7761	Schizophrenia
rs187557	0.000240388	31.4124	Schizophrenia
rs1881046	0.000232435	30.3728	Schizophrenia
rs1901512	0.000295375	38.5998	Schizophrenia
rs1915019	0.000259777	33.9466	Schizophrenia
rs2053079	0.000269148	35.1715	Schizophrenia
rs2078266	0.000233508	30.5131	Schizophrenia
rs215412	0.000307682	40.2086	Schizophrenia
rs217336	0.000255835	33.4314	Schizophrenia
rs2252074	0.000463637	60.5986	Schizophrenia
rs2332700	0.000440265	57.5425	Schizophrenia
rs2333321	0.000351878	45.9862	Schizophrenia
rs2381411	0.000251007	32.8004	Schizophrenia
rs2455415	0.000242085	31.6341	Schizophrenia
rs2456020	0.000489629	63.9975	Schizophrenia
rs2514218	0.000449233	58.7151	Schizophrenia
rs2696466	0.000338593	44.2494	Schizophrenia
rs2710323	0.000635806	83.1159	Schizophrenia
rs2815731	0.00033269	43.4778	Schizophrenia
rs2909457	0.00024275	31.7211	Schizophrenia
rs2999392	0.00023238	30.3656	Schizophrenia
rs308697	0.000253809	33.1665	Schizophrenia
rs35351411	0.00040767	53.2806	Schizophrenia
rs35426637	0.000343366	44.8734	Schizophrenia
rs35734242	0.000248378	32.4567	Schizophrenia
rs3739118	0.000275525	36.0051	Schizophrenia
rs3791710	0.00023622	30.8676	Schizophrenia
rs3795310	0.00026294	34.3601	Schizophrenia
rs3802924	0.000355397	46.4462	Schizophrenia
rs3814883	0.000455089	59.4808	Schizophrenia
rs3824451	0.000236479	30.9014	Schizophrenia
rs4129585	0.000568474	74.3088	Schizophrenia
rs4575535	0.000258525	33.783	Schizophrenia
rs4632195	0.000230482	30.1176	Schizophrenia
rs4636654	0.00022543	29.4572	Schizophrenia
rs4653164	0.000236127	30.8554	Schizophrenia
rs4702	0.00068634	89.7264	Schizophrenia
rs4766428	0.000543335	71.021	Schizophrenia
rs4779050	0.000324924	42.4625	Schizophrenia
rs4812325	0.000499377	65.2722	Schizophrenia
rs4921741	0.000249873	32.652	Schizophrenia
rs498591	0.000274693	35.8963	Schizophrenia
rs500102	0.000264132	34.5159	Schizophrenia
rs505061	0.000296094	38.6938	Schizophrenia
rs56205728	0.000322824	42.188	Schizophrenia
rs56335113	0.000362515	47.3769	Schizophrenia
rs57433322	0.000273506	35.7411	Schizophrenia
rs5751191	0.000445112	58.1763	Schizophrenia
rs58120505	0.000792962	103.676	Schizophrenia
rs6010045	0.000255564	33.396	Schizophrenia
rs60135207	0.000243108	31.7678	Schizophrenia
rs61937595	0.000493417	64.4928	Schizophrenia
rs62018952	0.000277408	36.2512	Schizophrenia
rs62183855	0.000271339	35.4579	Schizophrenia
rs634940	0.000344179	44.9796	Schizophrenia
rs6482437	0.000371196	48.5118	Schizophrenia
rs6538539	0.000333743	43.6154	Schizophrenia
rs6546857	0.000268314	35.0624	Schizophrenia
rs6549963	0.000230581	30.1305	Schizophrenia
rs6673880	0.000358648	46.8713	Schizophrenia
rs6715366	0.000238024	31.1033	Schizophrenia
rs6721531	0.000247008	32.2776	Schizophrenia
rs6798742	0.000330276	43.1622	Schizophrenia
rs6943762	0.000485006	63.393	Schizophrenia
rs6974218	0.000291126	38.0444	Schizophrenia
rs6984242	0.000302459	39.5258	Schizophrenia
rs708228	0.000257623	33.6651	Schizophrenia
rs7112616	0.000281965	36.8469	Schizophrenia
rs7113199	0.000236883	30.9542	Schizophrenia
rs7251	0.000355824	46.5021	Schizophrenia
rs72802868	0.000397565	51.9593	Schizophrenia
rs728055	0.000429068	56.0783	Schizophrenia
rs72943392	0.000237634	31.0524	Schizophrenia
rs72986630	0.000301168	39.357	Schizophrenia
rs73229090	0.000399465	52.2077	Schizophrenia
rs73292401	0.000294366	38.4679	Schizophrenia
rs7515363	0.000276549	36.1389	Schizophrenia
rs7575796	0.000239891	31.3474	Schizophrenia
rs7634476	0.000329011	42.9968	Schizophrenia
rs7647398	0.000386791	50.5507	Schizophrenia
rs778371	0.000550722	71.987	Schizophrenia
rs7798283	0.000233402	30.4992	Schizophrenia
rs79210963	0.000298751	39.0411	Schizophrenia
rs79445414	0.00023645	30.8976	Schizophrenia
rs8055219	0.000331752	43.3552	Schizophrenia
rs8138941	0.000229873	30.0379	Schizophrenia
rs9304548	0.000246037	32.1507	Schizophrenia
rs9318627	0.000370062	48.3635	Schizophrenia
rs9461916	0.000280678	36.6786	Schizophrenia
rs9636107	0.000505378	66.057	Schizophrenia
rs9687282	0.000255673	33.4102	Schizophrenia
rs9876421	0.000353178	46.1562	Schizophrenia
R2, proportion of variance in exposure variable explained by SNPs; F, “strength” of the instrumental variable.
