# Supplementary material for: Associations between Sjogren syndrome and psychiatric disorders in European populations: a 2-sample bidirectional Mendelian randomization study
Source: Front Psychiatry. 2024 Oct 16;15:1465381. doi: 10.3389/fpsyt.2024.1465381 (PMC11521899; doi:10.3389/fpsyt.2024.1465381)
Supplement: Supplementary file 1 [file DataSheet1.zip › Table S8.XLSX]

## Sheet: Table S8
Table S8 The results of the Phenoscanner analysis of psychiatric disorders-related SNPs
exposure	rsid	trait	MAPPED_GENE	PUBMEDID	FIRST AUTHOR	STUDY ACCESSION
Major Depressive Disorder	rs1264191	mathematical ability	UQCRC1 - TMEM89	30038396	Lee JJ	GCST006569
Major Depressive Disorder	rs1264191	BMI-adjusted waist-hip ratio	UQCRC1 - TMEM89	34021172	Christakoudi S	GCST90020027
Major Depressive Disorder	rs1264191	BMI-adjusted waist-hip ratio	UQCRC1 - TMEM89	34021172	Christakoudi S	GCST90020025
Major Depressive Disorder	rs34406901	monocyte count	ABHD16A - LY6G6F	32888494	Vuckovic D	GCST90002393
Major Depressive Disorder	rs3807866	neuroticism measurement, cognitive function measurement	THSD7A - TMEM106B	37365406	Hindley G	GCST90270074
Anxiety Disorder	rs12129573	schizophrenia	RN7SKP19 - LINC01360	31268507	Periyasamy S	GCST008459
Anxiety Disorder	rs12129573	schizophrenia	RN7SKP19 - LINC01360	25056061	Ripke S	GCST002539
Anxiety Disorder	rs12129573	unipolar depression	RN7SKP19 - LINC01360	29700475	Wray NR	GCST005839
Anxiety Disorder	rs12129573	schizophrenia	RN7SKP19 - LINC01360	29483656	Pardinas AF	GCST006803
Anxiety Disorder	rs12129573	obsessive-compulsive disorder, attention deficit hyperactivity disorder, Tourette syndrome, unipolar depression, bipolar disorder, autism spectrum disorder, schizophrenia, anorexia nervosa	RN7SKP19 - LINC01360	31835028	Cross-Disorder Group of the Psychiatric Genomics Consortium	GCST009600
Anxiety Disorder	rs12129573	anxiety, stress-related disorder, major depressive disorder	RN7SKP19 - LINC01360	34634379	Mei L	GCST90085697
Anxiety Disorder	rs12129573	major depressive disorder	RN7SKP19 - LINC01360	34634379	Mei L	GCST90085695
Anxiety Disorder	rs12129573	type 2 diabetes mellitus	RN7SKP19 - LINC01360	35893037	Pipal KV	GCST90134620
Anxiety Disorder	rs1950829	unipolar depression	LRFN5	34586374	Giannakopoulou O	GCST90058037
Anxiety Disorder	rs7531118	body mass index	RPL31P12 - RNU6-1246P	28448500	Graff M	GCST004559
Anxiety Disorder	rs7531118	obsessive-compulsive disorder, attention deficit hyperactivity disorder, Tourette syndrome, unipolar depression, bipolar disorder, autism spectrum disorder, schizophrenia, anorexia nervosa	RPL31P12 - RNU6-1246P	31835028	Cross-Disorder Group of the Psychiatric Genomics Consortium	GCST009600
Anxiety Disorder	rs7531118	major depressive disorder	RPL31P12 - RNU6-1246P	34159505	Wang H	GCST90020093
Anxiety Disorder	rs7531118	attention deficit hyperactivity disorder, autism spectrum disorder, intelligence	RPL31P12 - RNU6-1246P	35764056	Rao S	GCST90134330
Anxiety Disorder	rs7531118	intelligence	RPL31P12 - RNU6-1246P	36150907	Hatoum AS	GCST90179114
Anxiety Disorder	rs7531118	unipolar depression, inflammatory bowel disease	RPL31P12 - RNU6-1246P	36753304	Gong W	GCST90271321
Anxiety Disorder	rs7531118	alcohol consumption measurement	RPL31P12 - RNU6-1246P	36477530	Saunders GRB	GCST90243989
Bipolar Disorder	rs10744560	bipolar I disorder	CACNA1C-IT3, CACNA1C	31043756	Stahl EA	GCST008115
Bipolar Disorder	rs10744560	bipolar disorder	CACNA1C-IT3, CACNA1C	31043756	Stahl EA	GCST008103
Bipolar Disorder	rs10744560	bipolar disorder	CACNA1C-IT3, CACNA1C	32606422	Wu Y	GCST010646
Bipolar Disorder	rs10744560	bipolar disorder	CACNA1C-IT3, CACNA1C	33263727	Li HJ	GCST011102
Bipolar Disorder	rs10744560	bipolar disorder, autism spectrum disorder	CACNA1C-IT3, CACNA1C	33686288	Peyrot WJ	GCST90016606
Bipolar Disorder	rs111444407	bipolar I disorder	NCAN	31043756	Stahl EA	GCST008115
Bipolar Disorder	rs111444407	bipolar II disorder	NCAN	31043756	Stahl EA	GCST008116
Bipolar Disorder	rs111444407	bipolar disorder	NCAN	31043756	Stahl EA	GCST008103
Bipolar Disorder	rs111444407	bipolar disorder	NCAN	32606422	Wu Y	GCST010646
Bipolar Disorder	rs111444407	bipolar disorder	NCAN	33263727	Li HJ	GCST011102
Bipolar Disorder	rs111444407	unipolar depression, bipolar disorder	NCAN	33686288	Peyrot WJ	GCST90016607
Bipolar Disorder	rs11724116	bipolar disorder	RPS14P7 - FSTL5	31043756	Stahl EA	GCST008103
Bipolar Disorder	rs11724116	bipolar disorder, autism spectrum disorder	RPS14P7 - FSTL5	33686288	Peyrot WJ	GCST90016606
Bipolar Disorder	rs11724116	unipolar depression, bipolar disorder	RPS14P7 - FSTL5	33686288	Peyrot WJ	GCST90016607
Bipolar Disorder	rs13231398	bipolar I disorder	RPL3P8 - IMMP2L	31043756	Stahl EA	GCST008115
Bipolar Disorder	rs17150022	bipolar disorder	GSDME	31043756	Stahl EA	GCST008103
Bipolar Disorder	rs174592	balding measurement	FADS2	30573740	Yap CX	GCST007020
Bipolar Disorder	rs174592	serum metabolite measurement	FADS2	29545352	Li Y	GCST005650
Bipolar Disorder	rs174592	triglyceride measurement	FADS2	31551469	Tabassum R	GCST008922
Bipolar Disorder	rs174592	free cholesterol measurement, low density lipoprotein cholesterol measurement	FADS2	34610981	Li-Gao R	GCST90091689
Bipolar Disorder	rs174592	free cholesterol measurement, intermediate density lipoprotein measurement	FADS2	34610981	Li-Gao R	GCST90091669
Bipolar Disorder	rs174592	bipolar disorder	FADS2	34002096	Mullins N	GCST012465
Bipolar Disorder	rs174592	bipolar I disorder	FADS2	34002096	Mullins N	GCST012464
Bipolar Disorder	rs174592	obsessive-compulsive disorder, attention deficit hyperactivity disorder, Tourette syndrome, unipolar depression, bipolar disorder, autism spectrum disorder, schizophrenia, anorexia nervosa	FADS2	31835028	Cross-Disorder Group of the Psychiatric Genomics Consortium	GCST009600
Bipolar Disorder	rs174592	phosphatidylcholine measurement	FADS2	35668104	Cadby G	GCST90024310
Bipolar Disorder	rs174592	lysophosphatidylcholine measurement	FADS2	35393526	Montasser ME	GCST90102014
Bipolar Disorder	rs174592	cholesteryl ester 20:5 measurement	FADS2	35393526	Montasser ME	GCST90101924
Bipolar Disorder	rs174592	phosphatidylcholine measurement	FADS2	35393526	Montasser ME	GCST90102073
Bipolar Disorder	rs174592	phosphatidylcholine measurement	FADS2	35393526	Montasser ME	GCST90102074
Bipolar Disorder	rs174592	level of Phosphatidylcholine (16:0_20:2) in blood serum	FADS2	37907536	Ottensmann L	GCST90277285
Bipolar Disorder	rs174592	triacylglycerol 56:4 measurement	FADS2	37907536	Ottensmann L	GCST90277410
Bipolar Disorder	rs174592	1,2-dipalmitoyl-GPC (16:0/16:0) measurement	FADS2	35347128	Yin X	GCST90139694
Bipolar Disorder	rs174592	1-(1-enyl-palmitoyl)-2-myristoyl-GPC (P-16:0/14:0) measurement	FADS2	35050183	Hysi PG	GCST90102636
Bipolar Disorder	rs174592	platelet measurement	FADS2	36329257	Lee CJ	GCST90239624
Bipolar Disorder	rs174592	level of Phosphatidylcholine (16:0_18:2) in blood serum	FADS2	36193934	Tabassum R	GCST90244235
Bipolar Disorder	rs174592	level of Phosphatidylcholine (16:0_20:2) in blood serum	FADS2	36193934	Tabassum R	GCST90244238
Bipolar Disorder	rs174592	level of Phosphatidylcholine (16:0_18:0) in blood serum	FADS2	36193934	Tabassum R	GCST90244233
Bipolar Disorder	rs174592	level of Phosphatidylcholine (18:0_18:2) in blood serum	FADS2	36193934	Tabassum R	GCST90244253
Bipolar Disorder	rs2071044	anxiety measurement	ITIH4	30867560	Hill WD	GCST007710
Bipolar Disorder	rs329319	bipolar disorder	JADE2	31043756	Stahl EA	GCST008103
Bipolar Disorder	rs329319	bipolar disorder	JADE2	32606422	Wu Y	GCST010646
Bipolar Disorder	rs329319	bipolar disorder	JADE2	32606422	Wu Y	GCST010641
Bipolar Disorder	rs55648125	schizophrenia	TFAP2B - RPS17P5	35396580	Trubetskoy V	GCST90128471
Bipolar Disorder	rs884301	bipolar disorder	HLF	31043756	Stahl EA	GCST008103
Bipolar Disorder	rs9834970	bipolar disorder	HSPD1P6 - LINC02033	28072414	Charney AW	GCST003962
Bipolar Disorder	rs9834970	lifestyle measurement	HSPD1P6 - LINC02033	32317632	van de Vegte YJ	GCST010084
Bipolar Disorder	rs9834970	schizophrenia	HSPD1P6 - LINC02033	32606422	Wu Y	GCST010640
Bipolar Disorder	rs9834970	bipolar disorder	HSPD1P6 - LINC02033	32606422	Wu Y	GCST010646
Bipolar Disorder	rs9834970	bipolar disorder	HSPD1P6 - LINC02033	32606422	Wu Y	GCST010641
Bipolar Disorder	rs9834970	bipolar disorder	HSPD1P6 - LINC02033	33263727	Li HJ	GCST011102
Bipolar Disorder	rs9834970	bipolar disorder	HSPD1P6 - LINC02033	24280982	Ruderfer DM	GCST002295
Bipolar Disorder	rs9834970	bipolar disorder	HSPD1P6 - LINC02033	33479212	Yao X	GCST012091
Bipolar Disorder	rs9834970	attention deficit hyperactivity disorder, unipolar depression, bipolar disorder, autism spectrum disorder, schizophrenia	HSPD1P6 - LINC02033	23453885	Smoller JW	GCST001877
Bipolar Disorder	rs9834970	bipolar disorder	HSPD1P6 - LINC02033	22182935	Chen DT	GCST001358
Bipolar Disorder	rs9834970	bipolar disorder	HSPD1P6 - LINC02033	34002096	Mullins N	GCST012465
Bipolar Disorder	rs9834970	bipolar I disorder	HSPD1P6 - LINC02033	34002096	Mullins N	GCST012464
Bipolar Disorder	rs9834970	schizophrenia	HSPD1P6 - LINC02033	34159505	Wang H	GCST90020095
Bipolar Disorder	rs9834970	attention deficit hyperactivity disorder, bipolar disorder	HSPD1P6 - LINC02033	33686288	Peyrot WJ	GCST90016604
Bipolar Disorder	rs9834970	bipolar disorder, autism spectrum disorder	HSPD1P6 - LINC02033	33686288	Peyrot WJ	GCST90016606
Bipolar Disorder	rs9834970	peptic ulcer disease, bipolar disorder	HSPD1P6 - LINC02033	36753304	Gong W	GCST90271335
Schizophrenia	rs10035564	schizophrenia, estrogen-receptor positive breast cancer	MRPS30 - HCN1	37467357	Tang M	GCST90319500
Schizophrenia	rs10035564	schizophrenia	MRPS30 - HCN1	35396580	Trubetskoy V	GCST90128471
Schizophrenia	rs10086619	schizophrenia	RPSAP48 - NDUFB9P3	35396580	Trubetskoy V	GCST90128471
Schizophrenia	rs10861176	schizophrenia	TXNRD1	35396580	Trubetskoy V	GCST90128471
Schizophrenia	rs10873538	schizophrenia	PPP1R13B	31740837	Lam M	GCST009337
Schizophrenia	rs10873538	schizophrenia	PPP1R13B	35396580	Trubetskoy V	GCST90128471
Schizophrenia	rs10876446	schizophrenia	SP7 - SP1	35396580	Trubetskoy V	GCST90128471
Schizophrenia	rs11165867	schizophrenia	DPYD-IT1, DPYD	29483656	Pardinas AF	GCST006803
Schizophrenia	rs11191580	body mass index	NT5C2	24861553	Wen W	GCST002461
Schizophrenia	rs11191580	body mass index	NT5C2	26426971	Winkler TW	GCST005951
Schizophrenia	rs11191580	diastolic blood pressure	NT5C2	30487518	Takeuchi F	GCST007704
Schizophrenia	rs11191580	systolic blood pressure	NT5C2	30487518	Takeuchi F	GCST007703
Schizophrenia	rs11191580	mean arterial pressure	NT5C2	30487518	Takeuchi F	GCST007706
Schizophrenia	rs11191580	pulse pressure measurement	NT5C2	30487518	Takeuchi F	GCST007705
Schizophrenia	rs11191580	hypertension	NT5C2	30487518	Takeuchi F	GCST007707
Schizophrenia	rs11191580	hypertension	NT5C2	31879980	German CA	GCST009685
Schizophrenia	rs11191580	cardiovascular disease	NT5C2	30595370	Kichaev G	GCST007072
Schizophrenia	rs11191580	systolic blood pressure	NT5C2	30595370	Kichaev G	GCST007087
Schizophrenia	rs11191580	hypertension	NT5C2	32709000	Jeong H	GCST011141
Schizophrenia	rs11191580	schizophrenia	NT5C2	21926974	Ripke S	GCST001242
Schizophrenia	rs11191580	systolic blood pressure	NT5C2	28348047	Li C	GCST004257
Schizophrenia	rs11191580	attention deficit hyperactivity disorder, unipolar depression, bipolar disorder, autism spectrum disorder, schizophrenia	NT5C2	23453885	Smoller JW	GCST001877
Schizophrenia	rs11191580	schizophrenia	NT5C2	22688191	Bergen SE	GCST001565
Schizophrenia	rs11210892	autism spectrum disorder, schizophrenia	PTPRF - KDM4A	28540026	Anney RJL	GCST004521
Schizophrenia	rs11210892	schizophrenia	PTPRF - KDM4A	31268507	Periyasamy S	GCST008459
Schizophrenia	rs11210892	smoking behavior	PTPRF - KDM4A	30643258	Karlsson Linner R	GCST007327
Schizophrenia	rs11210892	schizophrenia	PTPRF - KDM4A	31740837	Lam M	GCST009337
Schizophrenia	rs11210892	schizophrenia	PTPRF - KDM4A	32606422	Wu Y	GCST010645
Schizophrenia	rs11210892	schizophrenia	PTPRF - KDM4A	32606422	Wu Y	GCST010640
Schizophrenia	rs11210892	schizophrenia	PTPRF - KDM4A	25056061	Ripke S	GCST002539
Schizophrenia	rs11210892	schizophrenia	PTPRF - KDM4A	33479212	Yao X	GCST012089
Schizophrenia	rs11210892	smoking status measurement	PTPRF - KDM4A	34855049	Pasman JA	GCST90100569
Schizophrenia	rs11210892	smoking initiation	PTPRF - KDM4A	36477530	Saunders GRB	GCST90243968
Schizophrenia	rs11587347	schizophrenia	MIPEPP2 - CHRM3	31740837	Lam M	GCST009337
Schizophrenia	rs11587347	schizophrenia	MIPEPP2 - CHRM3	35396580	Trubetskoy V	GCST90128471
Schizophrenia	rs11664298	intelligence	KCNG2	29326435	Hill WD	GCST005316
Schizophrenia	rs11664298	risky sexual behaviour measurement	KCNG2	30643258	Karlsson Linner R	GCST007326
Schizophrenia	rs11680328	schizophrenia	MSGN1 - KCNS3	26198764	Goes FS	GCST003048
Schizophrenia	rs11693094	schizophrenia	ZNF804A	31268507	Periyasamy S	GCST008459
Schizophrenia	rs11693094	schizophrenia	ZNF804A	32606422	Wu Y	GCST010645
Schizophrenia	rs11693094	schizophrenia	ZNF804A	32606422	Wu Y	GCST010640
Schizophrenia	rs11693094	schizophrenia	ZNF804A	25056061	Ripke S	GCST002539
Schizophrenia	rs11693094	schizophrenia	ZNF804A	30285260	Ikeda M	GCST007201
Schizophrenia	rs11693094	schizophrenia	ZNF804A	26198764	Goes FS	GCST003048
Schizophrenia	rs11693094	autism spectrum disorder, schizophrenia	ZNF804A	33686288	Peyrot WJ	GCST90016620
Schizophrenia	rs11693094	schizophrenia	ZNF804A	35396580	Trubetskoy V	GCST90128471
Schizophrenia	rs11740474	autism spectrum disorder, schizophrenia	GALNT10	28540026	Anney RJL	GCST004521
Schizophrenia	rs11740474	schizophrenia	GALNT10	28991256	Li Z	GCST004946
Schizophrenia	rs11740474	schizophrenia	GALNT10	32606422	Wu Y	GCST010645
Schizophrenia	rs11740474	schizophrenia	GALNT10	32606422	Wu Y	GCST010640
Schizophrenia	rs11740474	schizophrenia, intelligence, self reported educational attainment	GALNT10	31374203	Lam M	GCST008595
Schizophrenia	rs11740474	schizophrenia	GALNT10	25056061	Ripke S	GCST002539
Schizophrenia	rs11740474	schizophrenia	GALNT10	30285260	Ikeda M	GCST007201
Schizophrenia	rs11740474	schizophrenia	GALNT10	30285260	Ikeda M	GCST007201
Schizophrenia	rs11740474	schizophrenia	GALNT10	26198764	Goes FS	GCST003048
Schizophrenia	rs11740474	schizophrenia	GALNT10	29483656	Pardinas AF	GCST006803
Schizophrenia	rs1198588	schizophrenia	NFU1P2 - LINC01776	31740837	Lam M	GCST009337
Schizophrenia	rs1198588	schizophrenia	NFU1P2 - LINC01776	32606422	Wu Y	GCST010645
Schizophrenia	rs1198588	schizophrenia	NFU1P2 - LINC01776	32606422	Wu Y	GCST010640
Schizophrenia	rs1198588	schizophrenia	NFU1P2 - LINC01776	22688191	Bergen SE	GCST001565
Schizophrenia	rs1198588	schizophrenia	NFU1P2 - LINC01776	23974872	Ripke S	GCST002149
Schizophrenia	rs12129573	schizophrenia	RN7SKP19 - LINC01360	31268507	Periyasamy S	GCST008459
Schizophrenia	rs12129573	schizophrenia	RN7SKP19 - LINC01360	25056061	Ripke S	GCST002539
Schizophrenia	rs12129573	unipolar depression	RN7SKP19 - LINC01360	29700475	Wray NR	GCST005839
Schizophrenia	rs12129573	schizophrenia	RN7SKP19 - LINC01360	29483656	Pardinas AF	GCST006803
Schizophrenia	rs12129573	obsessive-compulsive disorder, attention deficit hyperactivity disorder, Tourette syndrome, unipolar depression, bipolar disorder, autism spectrum disorder, schizophrenia, anorexia nervosa	RN7SKP19 - LINC01360	31835028	Cross-Disorder Group of the Psychiatric Genomics Consortium	GCST009600
Schizophrenia	rs12129573	anxiety, stress-related disorder, major depressive disorder	RN7SKP19 - LINC01360	34634379	Mei L	GCST90085697
Schizophrenia	rs12129573	major depressive disorder	RN7SKP19 - LINC01360	34634379	Mei L	GCST90085695
Schizophrenia	rs12129573	type 2 diabetes mellitus	RN7SKP19 - LINC01360	35893037	Pipal KV	GCST90134620
Schizophrenia	rs12138231	schizophrenia	VPS45	35396580	Trubetskoy V	GCST90128471
Schizophrenia	rs12293670	schizophrenia	NRGN	29483656	Pardinas AF	GCST006803
Schizophrenia	rs12293670	schizophrenia	NRGN	34159505	Wang H	GCST90020095
Schizophrenia	rs12293670	beverage consumption measurement	NRGN	32193382	Cole JB	GCST90132985
Schizophrenia	rs12652777	schizophrenia	SGCD	26198764	Goes FS	GCST003048
Schizophrenia	rs12652777	schizophrenia	SGCD	33169155	Bigdeli TB	GCST011769
Schizophrenia	rs12652777	schizophrenia	SGCD	35396580	Trubetskoy V	GCST90128471
Schizophrenia	rs12771371	schizophrenia	PRKG1-AS1	35396580	Trubetskoy V	GCST90128471
Schizophrenia	rs12877581	schizophrenia	KLF12	26198764	Goes FS	GCST003048
Schizophrenia	rs12877581	schizophrenia	KLF12	35396580	Trubetskoy V	GCST90128471
Schizophrenia	rs12883788	refractive error	AKAP6	32352494	Han X	GCST010378
Schizophrenia	rs12883788	Abnormality of refraction	AKAP6	32231278	Hysi PG	GCST010002
Schizophrenia	rs12883788	age at onset, Myopia	AKAP6	29808027	Tedja MS	GCST006290
Schizophrenia	rs12883788	refractive error, age at onset, Myopia	AKAP6	29808027	Tedja MS	GCST006291
Schizophrenia	rs12883788	body mass index	AKAP6	31669095	Zhu Z	GCST009871
Schizophrenia	rs12883788	type 2 diabetes mellitus	AKAP6	32541925	Vujkovic M	GCST010557
Schizophrenia	rs12883788	gait measurement	AKAP6	33128006	Timmins IR	GCST011122
Schizophrenia	rs12883788	body height	AKAP6	32376654	Richardson TG	GCST010988
Schizophrenia	rs12883788	schizophrenia	AKAP6	26198764	Goes FS	GCST003048
Schizophrenia	rs12883788	schizophrenia	AKAP6	35396580	Trubetskoy V	GCST90128471
Schizophrenia	rs12883788	type 2 diabetes mellitus	AKAP6	35551307	Mahajan A	GCST90132183
Schizophrenia	rs12883788	type 2 diabetes mellitus	AKAP6	35551307	Mahajan A	GCST90132184
Schizophrenia	rs12883788	intelligence	AKAP6	36378351	Williams CM	GCST90264174
Schizophrenia	rs13016542	schizophrenia	ZEB2	35396580	Trubetskoy V	GCST90128471
Schizophrenia	rs13107325	high density lipoprotein cholesterol measurement	SLC39A8	29507422	Hoffmann TJ	GCST007140
Schizophrenia	rs13107325	high density lipoprotein cholesterol measurement	SLC39A8	29507422	Hoffmann TJ	GCST007140
Schizophrenia	rs13107325	low density lipoprotein cholesterol measurement	SLC39A8	29507422	Hoffmann TJ	GCST007141
Schizophrenia	rs13107325	body mass index	SLC39A8	25673413	Locke AE	GCST002783
Schizophrenia	rs13107325	body mass index	SLC39A8	25673413	Locke AE	GCST002783
Schizophrenia	rs13107325	body mass index	SLC39A8	25673413	Locke AE	GCST002783
Schizophrenia	rs13107325	body mass index	SLC39A8	25673413	Locke AE	GCST002783
Schizophrenia	rs13107325	body mass index	SLC39A8	26426971	Winkler TW	GCST005951
Schizophrenia	rs13107325	smoking behavior, body mass index	SLC39A8	28443625	Justice AE	GCST004495
Schizophrenia	rs13107325	smoking behavior, body mass index	SLC39A8	28443625	Justice AE	GCST004495
Schizophrenia	rs13107325	mean arterial pressure	SLC39A8	27618448	Liu C	GCST006231
Schizophrenia	rs13107325	physical activity measurement, body mass index	SLC39A8	28448500	Graff M	GCST004557
Schizophrenia	rs13107325	physical activity measurement, body mass index	SLC39A8	28448500	Graff M	GCST004557
Schizophrenia	rs13107325	physical activity measurement, body mass index	SLC39A8	28448500	Graff M	GCST004557
Schizophrenia	rs13107325	physical activity measurement, body mass index	SLC39A8	28448500	Graff M	GCST004557
Schizophrenia	rs13107325	smoking behavior, body mass index	SLC39A8	28443625	Justice AE	GCST004497
Schizophrenia	rs13107325	smoking behavior, body mass index	SLC39A8	28443625	Justice AE	GCST004497
Schizophrenia	rs13107325	body mass index	SLC39A8	28443625	Justice AE	GCST004499
Schizophrenia	rs13107325	body mass index	SLC39A8	28443625	Justice AE	GCST004499
Schizophrenia	rs13107325	physical activity measurement, body mass index	SLC39A8	28448500	Graff M	GCST004558
Schizophrenia	rs13107325	systolic blood pressure	SLC39A8	28739976	Wain LV	GCST004776
Schizophrenia	rs13107325	total cholesterol measurement	SLC39A8	29507422	Hoffmann TJ	GCST007143
Schizophrenia	rs13107325	total cholesterol measurement	SLC39A8	29507422	Hoffmann TJ	GCST007143
Schizophrenia	rs13107325	physical activity measurement, body mass index	SLC39A8	28448500	Graff M	GCST004558
Schizophrenia	rs13107325	diastolic blood pressure	SLC39A8	28739976	Wain LV	GCST004777
Schizophrenia	rs13107325	body mass index	SLC39A8	28448500	Graff M	GCST004559
Schizophrenia	rs13107325	body mass index	SLC39A8	28448500	Graff M	GCST004559
Schizophrenia	rs13107325	physical activity measurement, body mass index	SLC39A8	28448500	Graff M	GCST004558
Schizophrenia	rs13107325	physical activity measurement, body mass index	SLC39A8	28448500	Graff M	GCST004558
Schizophrenia	rs13107325	body mass index	SLC39A8	28448500	Graff M	GCST004559
Schizophrenia	rs13107325	body mass index	SLC39A8	28448500	Graff M	GCST004559
Schizophrenia	rs13107325	intelligence	SLC39A8	29326435	Hill WD	GCST005316
Schizophrenia	rs13107325	body mass index	SLC39A8	30239722	Pulit SL	GCST009003
Schizophrenia	rs13107325	diastolic blood pressure, alcohol drinking	SLC39A8	29912962	Feitosa MF	GCST006166
Schizophrenia	rs13107325	body mass index	SLC39A8	30239722	Pulit SL	GCST009001
Schizophrenia	rs13107325	systolic blood pressure, alcohol drinking	SLC39A8	29912962	Feitosa MF	GCST006434
Schizophrenia	rs13107325	systolic blood pressure	SLC39A8	27618447	Surendran P	GCST006021
Schizophrenia	rs13107325	body mass index	SLC39A8	30595370	Kichaev G	GCST007039
Schizophrenia	rs13107325	diastolic blood pressure, alcohol drinking	SLC39A8	29912962	Feitosa MF	GCST006166
Schizophrenia	rs13107325	mean arterial pressure, alcohol drinking	SLC39A8	29912962	Feitosa MF	GCST006167
Schizophrenia	rs13107325	body fat percentage	SLC39A8	30593698	Hubel C	GCST007064
Schizophrenia	rs13107325	diastolic blood pressure	SLC39A8	30578418	Giri A	GCST007268
Schizophrenia	rs13107325	body height	SLC39A8	30595370	Kichaev G	GCST007841
Schizophrenia	rs13107325	body fat percentage	SLC39A8	30593698	Hubel C	GCST007064
Schizophrenia	rs13107325	balding measurement	SLC39A8	30573740	Yap CX	GCST007020
Schizophrenia	rs13107325	systolic blood pressure	SLC39A8	30578418	Giri A	GCST007267
Schizophrenia	rs13107325	body mass index	SLC39A8	26961502	Wood AR	GCST006802
Schizophrenia	rs13107325	metabolic syndrome	SLC39A8	31589552	Lind L	GCST009602
Schizophrenia	rs13107325	alcohol consumption measurement	SLC39A8	30679032	Brazel DM	GCST008811
Schizophrenia	rs13107325	BMI-adjusted waist-hip ratio	SLC39A8	30239722	Pulit SL	GCST008995
Schizophrenia	rs13107325	BMI-adjusted waist-hip ratio	SLC39A8	30239722	Pulit SL	GCST008994
Schizophrenia	rs13107325	balding measurement	SLC39A8	30595370	Kichaev G	GCST007038
Schizophrenia	rs13107325	body mass index	SLC39A8	30239722	Pulit SL	GCST009004
Schizophrenia	rs13107325	brain volume measurement	SLC39A8	31676860	Zhao B	GCST009518
Schizophrenia	rs13107325	brain volume measurement	SLC39A8	31676860	Zhao B	GCST009518
Schizophrenia	rs13107325	brain volume measurement	SLC39A8	31676860	Zhao B	GCST009518
Schizophrenia	rs13107325	low density lipoprotein cholesterol measurement	SLC39A8	32203549	Richardson TG	GCST010245
Schizophrenia	rs13107325	triglyceride measurement	SLC39A8	32203549	Richardson TG	GCST010244
Schizophrenia	rs13107325	high density lipoprotein cholesterol measurement	SLC39A8	32203549	Richardson TG	GCST010242
Schizophrenia	rs13107325	high density lipoprotein cholesterol measurement	SLC39A8	30926973	Bentley AR	GCST008685
Schizophrenia	rs13107325	alcohol consumption measurement	SLC39A8	30643258	Karlsson Linner R	GCST007328
Schizophrenia	rs13107325	risk-taking behaviour	SLC39A8	30643258	Karlsson Linner R	GCST007323
Schizophrenia	rs13107325	Parkinson disease	SLC39A8	32201043	Smeland OB	GCST010991
Schizophrenia	rs13107325	apolipoprotein A 1 measurement	SLC39A8	32203549	Richardson TG	GCST010241
Schizophrenia	rs13107325	body mass index	SLC39A8	29381148	Gong J	GCST009764
Schizophrenia	rs13107325	low density lipoprotein cholesterol measurement	SLC39A8	32154731	Ripatti P	GCST010204
Schizophrenia	rs13107325	triglyceride measurement	SLC39A8	32154731	Ripatti P	GCST010173
Schizophrenia	rs13107325	Abnormality of refraction	SLC39A8	32231278	Hysi PG	GCST010002
Schizophrenia	rs13107325	hemoglobin measurement	SLC39A8	32327693	Oskarsson GR	GCST010083
Schizophrenia	rs13107325	refractive error	SLC39A8	32352494	Han X	GCST010378
Schizophrenia	rs13107325	schizophrenia	SLC39A8	31740837	Lam M	GCST009337
Schizophrenia	rs13107325	nucleus accumbens volume	SLC39A8	31636452	Satizabal CL	GCST009670
Schizophrenia	rs13107325	skin aging measurement	SLC39A8	32339537	Roberts V	GCST011011
Schizophrenia	rs13107325	lifestyle measurement	SLC39A8	32317632	van de Vegte YJ	GCST010084
Schizophrenia	rs13107325	waist-hip ratio	SLC39A8	30595370	Kichaev G	GCST007067
Schizophrenia	rs13107325	intelligence	SLC39A8	29942086	Savage JE	GCST006250
Schizophrenia	rs13107325	intelligence	SLC39A8	29844566	Davies G	GCST006269
Schizophrenia	rs13107325	hypertension	SLC39A8	31879980	German CA	GCST009685
Schizophrenia	rs13107325	BMI-adjusted waist-hip ratio	SLC39A8	31669095	Zhu Z	GCST009858
Schizophrenia	rs13107325	alcohol consumption measurement	SLC39A8	31998841	Thompson A	GCST009797
Schizophrenia	rs13107325	diastolic blood pressure	SLC39A8	29615537	Kulminski AM	GCST005772
Schizophrenia	rs13107325	erythrocyte count	SLC39A8	30595370	Kichaev G	GCST007069
Schizophrenia	rs13107325	eosinophil percentage of leukocytes	SLC39A8	32888494	Vuckovic D	GCST90002382
Schizophrenia	rs13107325	hematocrit	SLC39A8	32888493	Chen MH	GCST90002308
Schizophrenia	rs13107325	hemoglobin measurement	SLC39A8	32888493	Chen MH	GCST90002310
Schizophrenia	rs13107325	hematocrit	SLC39A8	32888493	Chen MH	GCST90002304
Schizophrenia	rs13107325	BMI-adjusted waist circumference	SLC39A8	31669095	Zhu Z	GCST009867
Schizophrenia	rs13107325	hemoglobin measurement	SLC39A8	32888493	Chen MH	GCST90002314
Schizophrenia	rs13107325	Eczematoid dermatitis	SLC39A8	30595370	Kichaev G	GCST007075
Schizophrenia	rs13107325	hematocrit	SLC39A8	32888494	Vuckovic D	GCST90002383
Schizophrenia	rs13107325	hemoglobin measurement	SLC39A8	32888494	Vuckovic D	GCST90002384
Schizophrenia	rs13107325	vital capacity	SLC39A8	30595370	Kichaev G	GCST007081
Schizophrenia	rs13107325	systolic blood pressure	SLC39A8	30595370	Kichaev G	GCST007087
Schizophrenia	rs13107325	red blood cell density measurement	SLC39A8	32888493	Chen MH	GCST90002363
Schizophrenia	rs13107325	schizophrenia	SLC39A8	32606422	Wu Y	GCST010645
Schizophrenia	rs13107325	schizophrenia	SLC39A8	32606422	Wu Y	GCST010640
Schizophrenia	rs13107325	mean corpuscular volume	SLC39A8	32888494	Vuckovic D	GCST90002392
Schizophrenia	rs13107325	liver fat measurement, liver disease biomarker	SLC39A8	32247823	Parisinos CA	GCST010418
Schizophrenia	rs13107325	alcohol use disorder measurement	SLC39A8	32451486	Zhou H	GCST010545
Schizophrenia	rs13107325	red blood cell density measurement	SLC39A8	32888493	Chen MH	GCST90002367
Schizophrenia	rs13107325	body mass index	SLC39A8	31669095	Zhu Z	GCST009871
Schizophrenia	rs13107325	cortical thickness, neuroimaging measurement	SLC39A8	32665545	van der Meer D	GCST010700
Schizophrenia	rs13107325	type 2 diabetes mellitus	SLC39A8	32541925	Vujkovic M	GCST010557
Schizophrenia	rs13107325	neuroimaging measurement, brain volume measurement	SLC39A8	32665545	van der Meer D	GCST010702
Schizophrenia	rs13107325	cortical surface area measurement, neuroimaging measurement	SLC39A8	32665545	van der Meer D	GCST010701
Schizophrenia	rs13107325	platelet component distribution width	SLC39A8	32888494	Vuckovic D	GCST90002401
Schizophrenia	rs13107325	alcohol consumption measurement	SLC39A8	31358974	Evangelou E	GCST008757
Schizophrenia	rs13107325	brain measurement, neuroimaging measurement	SLC39A8	32665545	van der Meer D	GCST010703
Schizophrenia	rs13107325	brain measurement, neuroimaging measurement	SLC39A8	32665545	van der Meer D	GCST010699
Schizophrenia	rs13107325	neuroimaging measurement, brain volume measurement	SLC39A8	32665545	van der Meer D	GCST010698
Schizophrenia	rs13107325	body mass index	SLC39A8	26604143	Felix JF	GCST003177
Schizophrenia	rs13107325	body mass index	SLC39A8	26604143	Felix JF	GCST003177
Schizophrenia	rs13107325	high density lipoprotein cholesterol measurement	SLC39A8	24097068	Willer CJ	GCST002223
Schizophrenia	rs13107325	diastolic blood pressure	SLC39A8	27841878	Hoffmann TJ	GCST007098
Schizophrenia	rs13107325	diastolic blood pressure	SLC39A8	27841878	Hoffmann TJ	GCST007098
Schizophrenia	rs13107325	diastolic blood pressure	SLC39A8	27841878	Hoffmann TJ	GCST007094
Schizophrenia	rs13107325	systolic blood pressure	SLC39A8	27841878	Hoffmann TJ	GCST007099
Schizophrenia	rs13107325	systolic blood pressure	SLC39A8	27841878	Hoffmann TJ	GCST007095
Schizophrenia	rs13107325	systolic blood pressure	SLC39A8	27841878	Hoffmann TJ	GCST007095
Schizophrenia	rs13107325	systolic blood pressure	SLC39A8	27618452	Ehret GB	GCST006259
Schizophrenia	rs13107325	diastolic blood pressure	SLC39A8	27618452	Ehret GB	GCST006258
Schizophrenia	rs13107325	alcohol use disorder measurement, alcohol dependence	SLC39A8	30940813	Kranzler HR	GCST008259
Schizophrenia	rs13107325	alcohol use disorder measurement, alcohol dependence	SLC39A8	30940813	Kranzler HR	GCST008259
Schizophrenia	rs13107325	alcohol use disorder measurement, longitudinal alcohol consumption measurement	SLC39A8	30940813	Kranzler HR	GCST008258
Schizophrenia	rs13107325	alcohol use disorder measurement, longitudinal alcohol consumption measurement	SLC39A8	30940813	Kranzler HR	GCST008258
Schizophrenia	rs13107325	alcohol consumption measurement	SLC39A8	30643251	Liu M	GCST007461
Schizophrenia	rs13107325	self reported educational attainment	SLC39A8	30038396	Lee JJ	GCST006442
Schizophrenia	rs13107325	body mass index	SLC39A8	29273807	Turcot V	GCST008129
Schizophrenia	rs13107325	alcohol consumption measurement	SLC39A8	30336701	Sanchez-Roige S	GCST006718
Schizophrenia	rs13107325	high density lipoprotein cholesterol measurement	SLC39A8	33339817	Nielsen JB	GCST011348
Schizophrenia	rs13107325	body height	SLC39A8	32376654	Richardson TG	GCST010988
Schizophrenia	rs13107325	osteoarthritis	SLC39A8	30664745	Tachmazidou I	GCST007093
Schizophrenia	rs13107325	gait measurement	SLC39A8	33128006	Timmins IR	GCST011122
Schizophrenia	rs13107325	high density lipoprotein cholesterol measurement	SLC39A8	30275531	Klarin D	GCST006611
Schizophrenia	rs13107325	self reported educational attainment	SLC39A8	30038396	Lee JJ	GCST006571
Schizophrenia	rs13107325	Agents acting on the renin-angiotensin system use measurement	SLC39A8	31015401	Wu Y	GCST007930
Schizophrenia	rs13107325	alcohol consumption measurement	SLC39A8	30643251	Liu M	GCST007472
Schizophrenia	rs13107325	cognitive function measurement	SLC39A8	30038396	Lee JJ	GCST006572
Schizophrenia	rs13107325	high density lipoprotein cholesterol measurement	SLC39A8	20686565	Teslovich TM	GCST000755
Schizophrenia	rs13107325	mean arterial pressure	SLC39A8	21909110	Wain LV	GCST001236
Schizophrenia	rs13107325	systolic blood pressure	SLC39A8	21909115	Ehret GB	GCST001227
Schizophrenia	rs13107325	diastolic blood pressure	SLC39A8	21909115	Ehret GB	GCST001228
Schizophrenia	rs13107325	hypertension	SLC39A8	21909115	Ehret GB	GCST001238
Schizophrenia	rs13107325	neuroimaging measurement	SLC39A8	33875891	Smith SM	GCST90003869
Schizophrenia	rs13107325	neuroimaging measurement	SLC39A8	33875891	Smith SM	GCST90003870
Schizophrenia	rs13107325	neuroimaging measurement	SLC39A8	33875891	Smith SM	GCST90003865
Schizophrenia	rs13107325	neuroimaging measurement	SLC39A8	33875891	Smith SM	GCST90003866
Schizophrenia	rs13107325	neuroimaging measurement	SLC39A8	33875891	Smith SM	GCST90003966
Schizophrenia	rs13107325	neuroimaging measurement	SLC39A8	33875891	Smith SM	GCST90003967
Schizophrenia	rs13107325	white matter integrity	SLC39A8	33875891	Smith SM	GCST90004042
Schizophrenia	rs13107325	white matter microstructure measurement	SLC39A8	33875891	Smith SM	GCST90004416
Schizophrenia	rs13107325	white matter microstructure measurement	SLC39A8	33875891	Smith SM	GCST90004417
Schizophrenia	rs13107325	white matter microstructure measurement	SLC39A8	33875891	Smith SM	GCST90004418
Schizophrenia	rs13107325	white matter microstructure measurement	SLC39A8	33875891	Smith SM	GCST90004419
Schizophrenia	rs13107325	neuroimaging measurement	SLC39A8	33875891	Smith SM	GCST90006352
Schizophrenia	rs13107325	neuroimaging measurement	SLC39A8	33875891	Smith SM	GCST90003767
Schizophrenia	rs13107325	neuroimaging measurement	SLC39A8	33875891	Smith SM	GCST90003770
Schizophrenia	rs13107325	neuroimaging measurement	SLC39A8	33875891	Smith SM	GCST90003771
Schizophrenia	rs13107325	cortical thickness	SLC39A8	33875891	Smith SM	GCST90003601
Schizophrenia	rs13107325	cortical thickness	SLC39A8	33875891	Smith SM	GCST90003613
Schizophrenia	rs13107325	cortical thickness	SLC39A8	33875891	Smith SM	GCST90003687
Schizophrenia	rs13107325	cortical thickness	SLC39A8	33875891	Smith SM	GCST90003698
Schizophrenia	rs13107325	cortical thickness	SLC39A8	33875891	Smith SM	GCST90003718
Schizophrenia	rs13107325	neuroimaging measurement	SLC39A8	33875891	Smith SM	GCST90003797
Schizophrenia	rs13107325	neuroimaging measurement	SLC39A8	33875891	Smith SM	GCST90003799
Schizophrenia	rs13107325	neuroimaging measurement	SLC39A8	33875891	Smith SM	GCST90003774
Schizophrenia	rs13107325	neuroimaging measurement	SLC39A8	33875891	Smith SM	GCST90003775
Schizophrenia	rs13107325	neuroimaging measurement	SLC39A8	33875891	Smith SM	GCST90003781
Schizophrenia	rs13107325	neuroimaging measurement	SLC39A8	33875891	Smith SM	GCST90003783
Schizophrenia	rs13107325	neuroimaging measurement	SLC39A8	33875891	Smith SM	GCST90003784
Schizophrenia	rs13107325	neuroimaging measurement	SLC39A8	33875891	Smith SM	GCST90003800
Schizophrenia	rs13107325	neuroimaging measurement	SLC39A8	33875891	Smith SM	GCST90003801
Schizophrenia	rs13107325	neuroimaging measurement	SLC39A8	33875891	Smith SM	GCST90003785
Schizophrenia	rs13107325	neuroimaging measurement	SLC39A8	33875891	Smith SM	GCST90003788
Schizophrenia	rs13107325	neuroimaging measurement	SLC39A8	33875891	Smith SM	GCST90003795
Schizophrenia	rs13107325	brain volume measurement	SLC39A8	33875891	Smith SM	GCST90002586
Schizophrenia	rs13107325	brain volume measurement	SLC39A8	33875891	Smith SM	GCST90002588
Schizophrenia	rs13107325	neuroimaging measurement	SLC39A8	33875891	Smith SM	GCST90004343
Schizophrenia	rs13107325	neuroimaging measurement	SLC39A8	33875891	Smith SM	GCST90004344
Schizophrenia	rs13107325	neuroimaging measurement	SLC39A8	33875891	Smith SM	GCST90004341
Schizophrenia	rs13107325	neuroimaging measurement	SLC39A8	33875891	Smith SM	GCST90004342
Schizophrenia	rs13107325	systolic blood pressure, body mass index	SLC39A8	33619380	Huang LO	GCST011331
Schizophrenia	rs13107325	neuroimaging measurement	SLC39A8	33875891	Smith SM	GCST90003814
Schizophrenia	rs13107325	neuroimaging measurement	SLC39A8	33875891	Smith SM	GCST90003815
Schizophrenia	rs13107325	neuroimaging measurement	SLC39A8	33875891	Smith SM	GCST90003816
Schizophrenia	rs13107325	neuroimaging measurement	SLC39A8	33875891	Smith SM	GCST90003822
Schizophrenia	rs13107325	neuroimaging measurement	SLC39A8	33875891	Smith SM	GCST90003807
Schizophrenia	rs13107325	neuroimaging measurement	SLC39A8	33875891	Smith SM	GCST90003808
Schizophrenia	rs13107325	neuroimaging measurement	SLC39A8	33875891	Smith SM	GCST90003809
Schizophrenia	rs13107325	neuroimaging measurement	SLC39A8	33875891	Smith SM	GCST90003842
Schizophrenia	rs13107325	neuroimaging measurement	SLC39A8	33875891	Smith SM	GCST90003843
Schizophrenia	rs13107325	neuroimaging measurement	SLC39A8	33875891	Smith SM	GCST90003836
Schizophrenia	rs13107325	neuroimaging measurement	SLC39A8	33875891	Smith SM	GCST90003832
Schizophrenia	rs13107325	neuroimaging measurement	SLC39A8	33875891	Smith SM	GCST90003834
Schizophrenia	rs13107325	brain volume measurement	SLC39A8	33875891	Smith SM	GCST90002714
Schizophrenia	rs13107325	neuroimaging measurement	SLC39A8	33875891	Smith SM	GCST90003851
Schizophrenia	rs13107325	neuroimaging measurement	SLC39A8	33875891	Smith SM	GCST90003855
Schizophrenia	rs13107325	neuroimaging measurement	SLC39A8	33875891	Smith SM	GCST90003857
Schizophrenia	rs13107325	brain volume measurement	SLC39A8	33875891	Smith SM	GCST90002650
Schizophrenia	rs13107325	brain volume measurement	SLC39A8	33875891	Smith SM	GCST90002640
Schizophrenia	rs13107325	brain volume measurement	SLC39A8	33875891	Smith SM	GCST90002652
Schizophrenia	rs13107325	brain volume measurement	SLC39A8	33875891	Smith SM	GCST90002653
Schizophrenia	rs13107325	brain volume measurement	SLC39A8	33875891	Smith SM	GCST90002654
Schizophrenia	rs13107325	brain volume measurement	SLC39A8	33875891	Smith SM	GCST90002660
Schizophrenia	rs13107325	brain volume measurement	SLC39A8	33875891	Smith SM	GCST90002662
Schizophrenia	rs13107325	brain volume measurement	SLC39A8	33875891	Smith SM	GCST90002663
Schizophrenia	rs13107325	brain volume measurement	SLC39A8	33875891	Smith SM	GCST90002664
Schizophrenia	rs13107325	brain volume measurement	SLC39A8	33875891	Smith SM	GCST90002723
Schizophrenia	rs13107325	brain volume measurement	SLC39A8	33875891	Smith SM	GCST90002737
Schizophrenia	rs13107325	brain volume measurement	SLC39A8	33875891	Smith SM	GCST90002747
Schizophrenia	rs13107325	white matter integrity	SLC39A8	33875891	Smith SM	GCST90004089
Schizophrenia	rs13107325	white matter integrity	SLC39A8	33875891	Smith SM	GCST90004090
Schizophrenia	rs13107325	cortical thickness	SLC39A8	33875891	Smith SM	GCST90003445
Schizophrenia	rs13107325	cortical thickness	SLC39A8	33875891	Smith SM	GCST90003449
Schizophrenia	rs13107325	cortical thickness	SLC39A8	33875891	Smith SM	GCST90003455
Schizophrenia	rs13107325	cortical thickness	SLC39A8	33875891	Smith SM	GCST90003461
Schizophrenia	rs13107325	cortical thickness	SLC39A8	33875891	Smith SM	GCST90003531
Schizophrenia	rs13107325	cortical thickness	SLC39A8	33875891	Smith SM	GCST90003536
Schizophrenia	rs13107325	cortical thickness	SLC39A8	33875891	Smith SM	GCST90003537
Schizophrenia	rs13107325	cortical thickness	SLC39A8	33875891	Smith SM	GCST90003543
Schizophrenia	rs13107325	cortical thickness	SLC39A8	33875891	Smith SM	GCST90003549
Schizophrenia	rs13107325	cortical thickness	SLC39A8	33875891	Smith SM	GCST90003555
Schizophrenia	rs13107325	cortical thickness	SLC39A8	33875891	Smith SM	GCST90003562
Schizophrenia	rs13107325	cortical thickness	SLC39A8	33875891	Smith SM	GCST90003574
Schizophrenia	rs13107325	cortical thickness	SLC39A8	33875891	Smith SM	GCST90003580
Schizophrenia	rs13107325	cortical thickness	SLC39A8	33875891	Smith SM	GCST90003582
Schizophrenia	rs13107325	cortical thickness	SLC39A8	33875891	Smith SM	GCST90003586
Schizophrenia	rs13107325	cortical thickness	SLC39A8	33875891	Smith SM	GCST90003590
Schizophrenia	rs13107325	cortical thickness	SLC39A8	33875891	Smith SM	GCST90003468
Schizophrenia	rs13107325	cortical thickness	SLC39A8	33875891	Smith SM	GCST90003479
Schizophrenia	rs13107325	cortical thickness	SLC39A8	33875891	Smith SM	GCST90003483
Schizophrenia	rs13107325	cortical thickness	SLC39A8	33875891	Smith SM	GCST90003489
Schizophrenia	rs13107325	cortical thickness	SLC39A8	33875891	Smith SM	GCST90003491
Schizophrenia	rs13107325	cortical thickness	SLC39A8	33875891	Smith SM	GCST90003495
Schizophrenia	rs13107325	cortical thickness	SLC39A8	33875891	Smith SM	GCST90003499
Schizophrenia	rs13107325	cortical thickness	SLC39A8	33875891	Smith SM	GCST90003511
Schizophrenia	rs13107325	cortical thickness	SLC39A8	33875891	Smith SM	GCST90003517
Schizophrenia	rs13107325	cortical thickness	SLC39A8	33875891	Smith SM	GCST90003518
Schizophrenia	rs13107325	cortical thickness	SLC39A8	33875891	Smith SM	GCST90003523
Schizophrenia	rs13107325	brain volume measurement	SLC39A8	33875891	Smith SM	GCST90002581
Schizophrenia	rs13107325	brain volume measurement	SLC39A8	33875891	Smith SM	GCST90002582
Schizophrenia	rs13107325	brain volume measurement	SLC39A8	33875891	Smith SM	GCST90002583
Schizophrenia	rs13107325	brain volume measurement	SLC39A8	33875891	Smith SM	GCST90002584
Schizophrenia	rs13107325	brain volume measurement	SLC39A8	33875891	Smith SM	GCST90002585
Schizophrenia	rs13107325	brain volume measurement	SLC39A8	33875891	Smith SM	GCST90002568
Schizophrenia	rs13107325	brain volume measurement	SLC39A8	33875891	Smith SM	GCST90002549
Schizophrenia	rs13107325	brain volume measurement	SLC39A8	33875891	Smith SM	GCST90002550
Schizophrenia	rs13107325	brain volume measurement	SLC39A8	33875891	Smith SM	GCST90002551
Schizophrenia	rs13107325	brain volume measurement	SLC39A8	33875891	Smith SM	GCST90002552
Schizophrenia	rs13107325	brain volume measurement	SLC39A8	33875891	Smith SM	GCST90002579
Schizophrenia	rs13107325	brain volume measurement	SLC39A8	33875891	Smith SM	GCST90002559
Schizophrenia	rs13107325	brain volume measurement	SLC39A8	33875891	Smith SM	GCST90002560
Schizophrenia	rs13107325	brain volume measurement	SLC39A8	33875891	Smith SM	GCST90002561
Schizophrenia	rs13107325	brain volume measurement	SLC39A8	33875891	Smith SM	GCST90002562
Schizophrenia	rs13107325	brain volume measurement	SLC39A8	33875891	Smith SM	GCST90002564
Schizophrenia	rs13107325	brain volume measurement	SLC39A8	33875891	Smith SM	GCST90002566
Schizophrenia	rs13107325	alcohol use disorder measurement, longitudinal alcohol consumption measurement	SLC39A8	33861876	Dao C	GCST012336
Schizophrenia	rs13107325	brain measurement	SLC39A8	33821002	Naqvi S	GCST90012899
Schizophrenia	rs13107325	calcium measurement	SLC39A8	33887147	Young WJ	GCST012398
Schizophrenia	rs13107325	body mass index	SLC39A8	33045005	Vogelezang S	GCST90002409
Schizophrenia	rs13107325	grip strength measurement	SLC39A8	33510174	Jones G	GCST90007526
Schizophrenia	rs13107325	cognitive function measurement, self reported educational attainment	SLC39A8	33414549	Demange PA	GCST90011875
Schizophrenia	rs13107325	body mass index	SLC39A8	20935630	Speliotes EK	GCST000830
Schizophrenia	rs13107325	cardiovascular disease biomarker measurement	SLC39A8	26908625	Johansson A	GCST003298
Schizophrenia	rs13107325	schizophrenia	SLC39A8	26198764	Goes FS	GCST003048
Schizophrenia	rs13107325	neuroimaging measurement	SLC39A8	30305740	Elliott LT	GCST006777
Schizophrenia	rs13107325	neuroimaging measurement	SLC39A8	30305740	Elliott LT	GCST006777
Schizophrenia	rs13107325	neuroimaging measurement	SLC39A8	30305740	Elliott LT	GCST006777
Schizophrenia	rs13107325	neuroimaging measurement	SLC39A8	30305740	Elliott LT	GCST006777
Schizophrenia	rs13107325	sleep duration	SLC39A8	30846698	Dashti HS	GCST007559
Schizophrenia	rs13107325	grip strength measurement	SLC39A8	29691431	Tikkanen E	GCST005829
Schizophrenia	rs13107325	body mass index	SLC39A8	30108127	Hoffmann TJ	GCST006368
Schizophrenia	rs13107325	rotator cuff tear, shoulder impingement syndrome	SLC39A8	33482370	Kim SK	GCST011377
Schizophrenia	rs13107325	neuroimaging measurement	SLC39A8	30649180	Luo Q	GCST007357
Schizophrenia	rs13107325	neuroimaging measurement	SLC39A8	30649180	Luo Q	GCST007357
Schizophrenia	rs13107325	thalamus volume	SLC39A8	34006833	Elvsashagen T	GCST012005
Schizophrenia	rs13107325	thalamus volume	SLC39A8	34006833	Elvsashagen T	GCST012008
Schizophrenia	rs13107325	aspartate aminotransferase measurement, serum alanine aminotransferase measurement, low density lipoprotein triglyceride measurement, body fat percentage, high density lipoprotein cholesterol measurement, sex hormone-binding globulin measurement	SLC39A8	33980691	Martin S	GCST90038594
Schizophrenia	rs13107325	aspartate aminotransferase measurement	SLC39A8	33980691	Martin S	GCST90020237
Schizophrenia	rs13107325	BMI-adjusted waist-hip ratio	SLC39A8	34021172	Christakoudi S	GCST90020025
Schizophrenia	rs13107325	schizophrenia	SLC39A8	29483656	Pardinas AF	GCST006803
Schizophrenia	rs13107325	cognitive function measurement	SLC39A8	30038396	Lee JJ	GCST006570
Schizophrenia	rs13107325	mathematical ability	SLC39A8	30038396	Lee JJ	GCST006573
Schizophrenia	rs13107325	handedness	SLC39A8	32989287	Cuellar-Partida G	GCST90013421
Schizophrenia	rs13107325	cortical thickness	SLC39A8	34560273	Shadrin AA	GCST90091061
Schizophrenia	rs13107325	serum gamma-glutamyl transferase measurement	SLC39A8	33972514	Pazoki R	GCST90013407
Schizophrenia	rs13107325	gastroesophageal reflux disease	SLC39A8	34187846	Ong JS	GCST90000514
Schizophrenia	rs13107325	coffee consumption measurement, alcohol use disorder measurement	SLC39A8	35898629	Yin B	GCST90134525
Schizophrenia	rs13107325	coffee consumption measurement, alcohol consumption measurement	SLC39A8	35898629	Yin B	GCST90134526
Schizophrenia	rs13107325	coffee consumption measurement, alcohol dependence measurement	SLC39A8	35898629	Yin B	GCST90134527
Schizophrenia	rs13107325	coffee consumption measurement, Cannabis use	SLC39A8	35898629	Yin B	GCST90134528
Schizophrenia	rs13107325	coffee consumption measurement, major depressive disorder	SLC39A8	35898629	Yin B	GCST90134529
Schizophrenia	rs13107325	coffee consumption measurement, insomnia	SLC39A8	35898629	Yin B	GCST90134531
Schizophrenia	rs13107325	coffee consumption measurement, neuroticism measurement	SLC39A8	35898629	Yin B	GCST90134530
Schizophrenia	rs13107325	urate measurement	SLC39A8	33356394	Gill D	GCST011119
Schizophrenia	rs13107325	BMI-adjusted waist circumference	SLC39A8	34021172	Christakoudi S	GCST90020024
Schizophrenia	rs13107325	body fat percentage	SLC39A8	33980691	Martin S	GCST90020232
Schizophrenia	rs13107325	triglyceride measurement	SLC39A8	33980691	Martin S	GCST90020235
Schizophrenia	rs13107325	serum alanine aminotransferase measurement	SLC39A8	33980691	Martin S	GCST90020236
Schizophrenia	rs13107325	high density lipoprotein cholesterol measurement	SLC39A8	33980691	Martin S	GCST90020233
Schizophrenia	rs13107325	hemoglobin measurement	SLC39A8	34594039	Sakaue S	GCST90018957
Schizophrenia	rs13107325	high density lipoprotein cholesterol measurement	SLC39A8	34594039	Sakaue S	GCST90018956
Schizophrenia	rs13107325	osteoarthritis	SLC39A8	34450027	Boer CG	GCST90034520
Schizophrenia	rs13107325	brain connectivity measurement	SLC39A8	36800424	Sha Z	GCST90165317
Schizophrenia	rs13107325	cortical surface area measurement	SLC39A8	34560273	Shadrin AA	GCST90091060
Schizophrenia	rs13107325	brain connectivity measurement	SLC39A8	36800424	Sha Z	GCST90165318
Schizophrenia	rs13107325	phospholipid measurement, high density lipoprotein cholesterol measurement	SLC39A8	35213538	Richardson TG	GCST90092827
Schizophrenia	rs13107325	cholesteryl esters:total lipids ratio, high density lipoprotein cholesterol measurement	SLC39A8	35213538	Richardson TG	GCST90092847
Schizophrenia	rs13107325	BMI-adjusted waist-hip ratio	SLC39A8	34021172	Christakoudi S	GCST90020027
Schizophrenia	rs13107325	amygdala volume	SLC39A8	37391117	Mufford MS	GCST90310230
Schizophrenia	rs13107325	amygdala volume	SLC39A8	37391117	Mufford MS	GCST90310229
Schizophrenia	rs13107325	amygdala volume	SLC39A8	37391117	Mufford MS	GCST90310213
Schizophrenia	rs13107325	cholesterol:total lipids ratio, low density lipoprotein cholesterol measurement	SLC39A8	35213538	Richardson TG	GCST90092905
Schizophrenia	rs13107325	apolipoprotein A 1 measurement	SLC39A8	35213538	Richardson TG	GCST90092808
Schizophrenia	rs13107325	free cholesterol measurement, high density lipoprotein cholesterol measurement	SLC39A8	35213538	Richardson TG	GCST90092824
Schizophrenia	rs13107325	lipid measurement, high density lipoprotein cholesterol measurement	SLC39A8	35213538	Richardson TG	GCST90092898
Schizophrenia	rs13107325	high density lipoprotein cholesterol measurement	SLC39A8	35213538	Richardson TG	GCST90092851
Schizophrenia	rs13107325	lipid measurement, high density lipoprotein cholesterol measurement	SLC39A8	35213538	Richardson TG	GCST90092850
Schizophrenia	rs13107325	triglycerides:total lipids ratio, low density lipoprotein cholesterol measurement	SLC39A8	35213538	Richardson TG	GCST90092867
Schizophrenia	rs13107325	free cholesterol:total lipids ratio, high density lipoprotein cholesterol measurement	SLC39A8	35213538	Richardson TG	GCST90092897
Schizophrenia	rs13107325	triglycerides:total lipids ratio, low density lipoprotein cholesterol measurement	SLC39A8	35213538	Richardson TG	GCST90092915
Schizophrenia	rs13107325	cholesteryl ester measurement, high density lipoprotein cholesterol measurement	SLC39A8	35213538	Richardson TG	GCST90092823
Schizophrenia	rs13107325	high density lipoprotein particle size measurement	SLC39A8	35213538	Richardson TG	GCST90092828
Schizophrenia	rs13107325	cholesterol:total lipids ratio, low density lipoprotein cholesterol measurement	SLC39A8	35213538	Richardson TG	GCST90092857
Schizophrenia	rs13107325	cholesteryl esters:total lipids ratio, high density lipoprotein cholesterol measurement	SLC39A8	35213538	Richardson TG	GCST90092895
Schizophrenia	rs13107325	free cholesterol measurement, high density lipoprotein cholesterol measurement	SLC39A8	35213538	Richardson TG	GCST90092896
Schizophrenia	rs13107325	free cholesterol measurement, high density lipoprotein cholesterol measurement	SLC39A8	35213538	Richardson TG	GCST90092848
Schizophrenia	rs13107325	cholesteryl ester measurement, high density lipoprotein cholesterol measurement	SLC39A8	35213538	Richardson TG	GCST90092894
Schizophrenia	rs13107325	cholesterol:total lipids ratio, high density lipoprotein cholesterol measurement	SLC39A8	35213538	Richardson TG	GCST90092893
Schizophrenia	rs13107325	lipid measurement, high density lipoprotein cholesterol measurement	SLC39A8	35213538	Richardson TG	GCST90092825
Schizophrenia	rs13107325	cholesterol:total lipids ratio, high density lipoprotein cholesterol measurement	SLC39A8	35213538	Richardson TG	GCST90092845
Schizophrenia	rs13107325	cholesteryl ester measurement, high density lipoprotein cholesterol measurement	SLC39A8	35213538	Richardson TG	GCST90092846
Schizophrenia	rs13107325	amygdala volume	SLC39A8	37391117	Mufford MS	GCST90310225
Schizophrenia	rs13107325	amygdala volume	SLC39A8	37391117	Mufford MS	GCST90310227
Schizophrenia	rs13107325	amygdala volume	SLC39A8	37391117	Mufford MS	GCST90310228
Schizophrenia	rs13107325	low density lipoprotein cholesterol measurement, free cholesterol:total lipids ratio	SLC39A8	35213538	Richardson TG	GCST90092861
Schizophrenia	rs13107325	amygdala volume	SLC39A8	37391117	Mufford MS	GCST90310223
Schizophrenia	rs13107325	amygdala volume	SLC39A8	37391117	Mufford MS	GCST90310224
Schizophrenia	rs13107325	phospholipids:total lipids ratio, high density lipoprotein cholesterol measurement	SLC39A8	35213538	Richardson TG	GCST90092901
Schizophrenia	rs13107325	high density lipoprotein cholesterol measurement	SLC39A8	35213538	Richardson TG	GCST90092826
Schizophrenia	rs13107325	total cholesterol measurement, high density lipoprotein cholesterol measurement	SLC39A8	35213538	Richardson TG	GCST90092844
Schizophrenia	rs13107325	triglycerides:total lipids ratio, intermediate density lipoprotein measurement	SLC39A8	35213538	Richardson TG	GCST90092842
Schizophrenia	rs13107325	amygdala volume	SLC39A8	37391117	Mufford MS	GCST90310221
Schizophrenia	rs13107325	amygdala volume	SLC39A8	37391117	Mufford MS	GCST90310215
Schizophrenia	rs13107325	amygdala volume	SLC39A8	37391117	Mufford MS	GCST90310218
Schizophrenia	rs13107325	amygdala volume	SLC39A8	37391117	Mufford MS	GCST90310219
Schizophrenia	rs13107325	triglycerides:total lipids ratio, high density lipoprotein cholesterol measurement	SLC39A8	35213538	Richardson TG	GCST90092903
Schizophrenia	rs13107325	choline measurement	SLC39A8	35213538	Richardson TG	GCST90092812
Schizophrenia	rs13107325	phospholipid measurement, high density lipoprotein cholesterol measurement	SLC39A8	35213538	Richardson TG	GCST90092852
Schizophrenia	rs13107325	phospholipid measurement, high density lipoprotein cholesterol measurement	SLC39A8	35213538	Richardson TG	GCST90092900
Schizophrenia	rs13107325	fatty acid measurement	SLC39A8	35213538	Richardson TG	GCST90092929
Schizophrenia	rs13107325	phospholipid measurement	SLC39A8	35213538	Richardson TG	GCST90092938
Schizophrenia	rs13107325	free cholesterol:total lipids ratio, high density lipoprotein cholesterol measurement	SLC39A8	35213538	Richardson TG	GCST90093009
Schizophrenia	rs13107325	lipid measurement, high density lipoprotein cholesterol measurement	SLC39A8	35213538	Richardson TG	GCST90093010
Schizophrenia	rs13107325	cholesteryl ester measurement, chylomicron measurement, very low density lipoprotein cholesterol measurement	SLC39A8	35213538	Richardson TG	GCST90093042
Schizophrenia	rs13107325	serum albumin measurement	SLC39A8	34594039	Sakaue S	GCST90018945
Schizophrenia	rs13107325	aspartate aminotransferase measurement	SLC39A8	34594039	Sakaue S	GCST90018944
Schizophrenia	rs13107325	phospholipid measurement	SLC39A8	35213538	Richardson TG	GCST90092937
Schizophrenia	rs13107325	total cholesterol measurement, high density lipoprotein cholesterol measurement	SLC39A8	35213538	Richardson TG	GCST90093004
Schizophrenia	rs13107325	free cholesterol measurement, high density lipoprotein cholesterol measurement	SLC39A8	35213538	Richardson TG	GCST90093008
Schizophrenia	rs13107325	triglyceride:HDL cholesterol ratio	SLC39A8	38200128	Oliveri A	GCST90295950
Schizophrenia	rs13107325	high density lipoprotein cholesterol measurement	SLC39A8	35213538	Richardson TG	GCST90092899
Schizophrenia	rs13107325	phospholipid measurement, high density lipoprotein cholesterol measurement	SLC39A8	35213538	Richardson TG	GCST90093012
Schizophrenia	rs13107325	triglycerides:total lipids ratio, very low density lipoprotein cholesterol measurement	SLC39A8	35213538	Richardson TG	GCST90093039
Schizophrenia	rs13107325	triglyceride:HDL cholesterol ratio	SLC39A8	38200128	Oliveri A	GCST90295951
Schizophrenia	rs13107325	triglyceride measurement, phospholipid measurement	SLC39A8	35213538	Richardson TG	GCST90092983
Schizophrenia	rs13107325	sphingomyelin measurement	SLC39A8	35213538	Richardson TG	GCST90092982
Schizophrenia	rs13107325	brain measurement	SLC39A8	35505052	Fan CC	GCST90131905
Schizophrenia	rs13107325	cholesteryl ester measurement, high density lipoprotein cholesterol measurement	SLC39A8	35213538	Richardson TG	GCST90093006
Schizophrenia	rs13107325	triglycerides:total lipids ratio, high density lipoprotein cholesterol measurement	SLC39A8	35213538	Richardson TG	GCST90093015
Schizophrenia	rs13107325	very low density lipoprotein cholesterol measurement, cholesteryl esters:total lipids ratio	SLC39A8	35213538	Richardson TG	GCST90093031
Schizophrenia	rs13107325	triglyceride:HDL cholesterol ratio	SLC39A8	38200128	Oliveri A	GCST90295949
Schizophrenia	rs13107325	triglycerides:total lipids ratio, high density lipoprotein cholesterol measurement	SLC39A8	35213538	Richardson TG	GCST90092955
Schizophrenia	rs13107325	lipoprotein measurement, phospholipid measurement	SLC39A8	35213538	Richardson TG	GCST90092991
Schizophrenia	rs13107325	lipoprotein measurement	SLC39A8	35213538	Richardson TG	GCST90092990
Schizophrenia	rs13107325	high density lipoprotein cholesterol measurement	SLC39A8	35213538	Richardson TG	GCST90093011
Schizophrenia	rs13107325	very low density lipoprotein cholesterol measurement, phospholipids:total lipids ratio	SLC39A8	35213538	Richardson TG	GCST90093037
Schizophrenia	rs13107325	very low density lipoprotein cholesterol measurement, cholesterol:total lipids ratio	SLC39A8	35213538	Richardson TG	GCST90093029
Schizophrenia	rs13107325	brain measurement	SLC39A8	35505052	Fan CC	GCST90131904
Schizophrenia	rs13107325	glycine measurement	SLC39A8	35213538	Richardson TG	GCST90092820
Schizophrenia	rs13107325	high density lipoprotein cholesterol measurement	SLC39A8	35213538	Richardson TG	GCST90092822
Schizophrenia	rs13107325	total cholesterol measurement, high density lipoprotein cholesterol measurement	SLC39A8	35213538	Richardson TG	GCST90092892
Schizophrenia	rs13107325	brain measurement	SLC39A8	35505052	Fan CC	GCST90131906
Schizophrenia	rs13107325	esterified cholesterol measurement	SLC39A8	35213538	Richardson TG	GCST90092986
Schizophrenia	rs13107325	body mass index	SLC39A8	34594039	Sakaue S	GCST90018947
Schizophrenia	rs13107325	calcium measurement	SLC39A8	34594039	Sakaue S	GCST90018951
Schizophrenia	rs13107325	diastolic blood pressure	SLC39A8	34594039	Sakaue S	GCST90018952
Schizophrenia	rs13107325	brain measurement	SLC39A8	34910505	van der Meer D	GCST90095129
Schizophrenia	rs13107325	glomerular filtration rate	SLC39A8	35710981	Liu H	GCST90100220
Schizophrenia	rs13107325	serum gamma-glutamyl transferase measurement	SLC39A8	34594039	Sakaue S	GCST90018954
Schizophrenia	rs13107325	body height	SLC39A8	34594039	Sakaue S	GCST90018959
Schizophrenia	rs13107325	cortical surface area measurement	SLC39A8	34910505	van der Meer D	GCST90095130
Schizophrenia	rs13107325	argininate measurement	SLC39A8	37277652	Schlosser P	GCST90264827
Schizophrenia	rs13107325	argininate measurement	SLC39A8	37277652	Schlosser P	GCST90264826
Schizophrenia	rs13107325	hematocrit	SLC39A8	34594039	Sakaue S	GCST90018960
Schizophrenia	rs13107325	cortical thickness	SLC39A8	34910505	van der Meer D	GCST90095131
Schizophrenia	rs13107325	mean arterial pressure	SLC39A8	34594039	Sakaue S	GCST90018963
Schizophrenia	rs13107325	systolic blood pressure	SLC39A8	34594039	Sakaue S	GCST90018972
Schizophrenia	rs13107325	erythrocyte count	SLC39A8	34594039	Sakaue S	GCST90018971
Schizophrenia	rs13107325	taste liking measurement	SLC39A8	35585065	May-Wilson S	GCST90094862
Schizophrenia	rs13107325	taste liking measurement	SLC39A8	35585065	May-Wilson S	GCST90094714
Schizophrenia	rs13107325	total cholesterol measurement	SLC39A8	34594039	Sakaue S	GCST90018974
Schizophrenia	rs13107325	uric acid measurement	SLC39A8	34594039	Sakaue S	GCST90018977
Schizophrenia	rs13107325	BMI-adjusted waist circumference	SLC39A8	34021172	Christakoudi S	GCST90020029
Schizophrenia	rs13107325	triglyceride measurement	SLC39A8	34887591	Graham SE	GCST90239664
Schizophrenia	rs13107325	total cholesterol measurement	SLC39A8	34887591	Graham SE	GCST90239673
Schizophrenia	rs13107325	high density lipoprotein cholesterol measurement	SLC39A8	34887591	Graham SE	GCST90239652
Schizophrenia	rs13107325	high density lipoprotein cholesterol measurement	SLC39A8	34887591	Graham SE	GCST90239649
Schizophrenia	rs13107325	Agents acting on the renin-angiotensin system use measurement	SLC39A8	34594039	Sakaue S	GCST90018988
Schizophrenia	rs13107325	schizophrenia	SLC39A8	35396580	Trubetskoy V	GCST90128471
Schizophrenia	rs13107325	low density lipoprotein cholesterol measurement	SLC39A8	34887591	Graham SE	GCST90239658
Schizophrenia	rs13107325	physical activity measurement	SLC39A8	36071172	Wang Z	GCST90104341
Schizophrenia	rs13107325	physical activity measurement	SLC39A8	36071172	Wang Z	GCST90104339
Schizophrenia	rs13107325	alcohol consumption measurement	SLC39A8	36301540	Deak JD	GCST90244188
Schizophrenia	rs13107325	alcohol consumption measurement	SLC39A8	36301540	Deak JD	GCST90244189
Schizophrenia	rs13107325	alcohol consumption measurement	SLC39A8	36301540	Deak JD	GCST90244185
Schizophrenia	rs13107325	alcohol consumption measurement	SLC39A8	36301540	Deak JD	GCST90244186
Schizophrenia	rs13107325	systolic blood pressure	SLC39A8	35762941	Plotnikov D	GCST90132903
Schizophrenia	rs13107325	triglyceride measurement	SLC39A8	34887591	Graham SE	GCST90239661
Schizophrenia	rs13107325	total cholesterol measurement	SLC39A8	34887591	Graham SE	GCST90239676
Schizophrenia	rs13107325	diastolic blood pressure	SLC39A8	35762941	Plotnikov D	GCST90132904
Schizophrenia	rs13107325	alcohol consumption measurement	SLC39A8	36477530	Saunders GRB	GCST90243984
Schizophrenia	rs13107325	low density lipoprotein cholesterol measurement	SLC39A8	34887591	Graham SE	GCST90239655
Schizophrenia	rs13107325	serum albumin measurement	SLC39A8	34321204	Harrison S	GCST90027079
Schizophrenia	rs13107325	risk-taking behaviour	SLC39A8	36324656	Baselmans B	GCST90239693
Schizophrenia	rs13107325	intelligence	SLC39A8	36150907	Hatoum AS	GCST90179114
Schizophrenia	rs13107325	executive function measurement	SLC39A8	36150907	Hatoum AS	GCST90162547
Schizophrenia	rs13107325	insomnia	SLC39A8	35835914	Watanabe K	GCST90131901
Schizophrenia	rs13107325	diastolic blood pressure, unipolar depression	SLC39A8	34734193	Sun D	GCST90093171
Schizophrenia	rs13107325	neuroimaging measurement	SLC39A8	35164939	van der Meer D	GCST90239729
Schizophrenia	rs13107325	insomnia	SLC39A8	35835914	Watanabe K	GCST90131903
Schizophrenia	rs13107325	attention deficit hyperactivity disorder, autism spectrum disorder, intelligence	SLC39A8	35764056	Rao S	GCST90134330
Schizophrenia	rs13107325	2-oxoarginine measurement	SLC39A8	35050183	Hysi PG	GCST90102787
Schizophrenia	rs13107325	triglyceride measurement	SLC39A8	36269708	Selvaraj MS	GCST90244680
Schizophrenia	rs13107325	serum homoarginine measurement	SLC39A8	36357675	Surendran P	GCST90245247
Schizophrenia	rs13107325	metabolite measurement	SLC39A8	36357675	Surendran P	GCST90245539
Schizophrenia	rs13107325	metabolite measurement	SLC39A8	36357675	Surendran P	GCST90245552
Schizophrenia	rs13107325	self reported educational attainment	SLC39A8	37106081	Schoeler T	GCST90267280
Schizophrenia	rs13107325	triglyceride measurement	SLC39A8	36376304	Koskeridis F	GCST90179149
Schizophrenia	rs13107325	low density lipoprotein cholesterol measurement	SLC39A8	36376304	Koskeridis F	GCST90179148
Schizophrenia	rs13107325	osteoarthritis, knee	SLC39A8	37247657	Hollis B	GCST90297779
Schizophrenia	rs13107325	body mass index	SLC39A8	36581621	Huang J	GCST90255621
Schizophrenia	rs13107325	phospholipids in HDL measurement	SLC39A8	36764567	Davyson E	GCST90269511
Schizophrenia	rs13107325	intelligence	SLC39A8	36378351	Williams CM	GCST90264174
Schizophrenia	rs13107325	high density lipoprotein cholesterol measurement	SLC39A8	36764567	Davyson E	GCST90269503
Schizophrenia	rs13107325	cholesteryl ester measurement	SLC39A8	36764567	Davyson E	GCST90269659
Schizophrenia	rs13107325	total lipids in medium HDL measurement	SLC39A8	36764567	Davyson E	GCST90269663
Schizophrenia	rs13107325	high density lipoprotein cholesterol measurement	SLC39A8	36764567	Davyson E	GCST90269662
Schizophrenia	rs13107325	phospholipids in medium HDL measurement	SLC39A8	36764567	Davyson E	GCST90269664
Schizophrenia	rs13107325	cholesterol in medium HDL measurement	SLC39A8	36764567	Davyson E	GCST90269665
Schizophrenia	rs13107325	cholesteryl ester measurement	SLC39A8	36764567	Davyson E	GCST90269666
Schizophrenia	rs13107325	free cholesterol in medium HDL measurement	SLC39A8	36764567	Davyson E	GCST90269667
Schizophrenia	rs13107325	argininate measurement	SLC39A8	36635386	Chen Y	GCST90199900
Schizophrenia	rs13107325	free cholesterol in HDL measurement	SLC39A8	36764567	Davyson E	GCST90269519
Schizophrenia	rs13107325	high density lipoprotein cholesterol measurement	SLC39A8	36376304	Koskeridis F	GCST90179147
Schizophrenia	rs13107325	cholesteryl ester measurement	SLC39A8	36764567	Davyson E	GCST90269515
Schizophrenia	rs13107325	high density lipoprotein cholesterol measurement	SLC39A8	36764567	Davyson E	GCST90269527
Schizophrenia	rs13107325	lipoprotein measurement	SLC39A8	36764567	Davyson E	GCST90269524
Schizophrenia	rs13107325	total lipids in HDL measurement	SLC39A8	36764567	Davyson E	GCST90269523
Schizophrenia	rs13107325	sphingomyelin measurement	SLC39A8	36764567	Davyson E	GCST90269535
Schizophrenia	rs13107325	apolipoprotein A 1 measurement	SLC39A8	36764567	Davyson E	GCST90269537
Schizophrenia	rs13107325	phospholipids:total lipids ratio	SLC39A8	36764567	Davyson E	GCST90269701
Schizophrenia	rs13107325	free cholesterol to total lipids in very large HDL percentage	SLC39A8	36764567	Davyson E	GCST90269729
Schizophrenia	rs13107325	phospholipids:total lipids ratio	SLC39A8	36764567	Davyson E	GCST90269736
Schizophrenia	rs13107325	cholesterol to total lipids in medium HDL percentage	SLC39A8	36764567	Davyson E	GCST90269737
Schizophrenia	rs13107325	free cholesterol to total lipids in medium HDL percentage	SLC39A8	36764567	Davyson E	GCST90269739
Schizophrenia	rs13107325	chronic musculoskeletal pain	SLC39A8	32587327	Tsepilov YA	GCST90245879
Schizophrenia	rs13107325	Neck pain	SLC39A8	32587327	Tsepilov YA	GCST90245883
Schizophrenia	rs13107325	complex trait	SLC39A8	37277458	Vosberg DE	GCST90270119
Schizophrenia	rs13107325	alcohol use disorder measurement	SLC39A8	37282553	Kember RL	GCST90301660
Schizophrenia	rs13107325	alcohol use disorder measurement	SLC39A8	37282553	Kember RL	GCST90301659
Schizophrenia	rs13107325	vital capacity	SLC39A8	36914875	Shrine N	GCST90244093
Schizophrenia	rs13107325	post-traumatic stress disorder	SLC39A8	37218628	Zhou S	GCST90297545
Schizophrenia	rs13107325	post-traumatic stress disorder, gastroesophageal reflux disease	SLC39A8	36753304	Gong W	GCST90271338
Schizophrenia	rs13107325	schizophrenia, gastroesophageal reflux disease	SLC39A8	36753304	Gong W	GCST90271339
Schizophrenia	rs13107325	cortical thickness	SLC39A8	36893272	Makowski C	GCST90271805
Schizophrenia	rs13107325	health study participation	SLC39A8	37386106	Mignogna G	GCST90266936
Schizophrenia	rs13107325	anthropometric measurement	SLC39A8	37471560	Kun E	GCST90270256
Schizophrenia	rs13107325	cortical thickness	SLC39A8	36893272	Makowski C	GCST90271813
Schizophrenia	rs13107325	cortical thickness	SLC39A8	36893272	Makowski C	GCST90271808
Schizophrenia	rs13107325	cortical thickness	SLC39A8	36893272	Makowski C	GCST90271812
Schizophrenia	rs13107325	cortical thickness	SLC39A8	36893272	Makowski C	GCST90271811
Schizophrenia	rs13107325	bifunctional heparan sulfate N-deacetylase/N-sulfotransferase 1 measurement	SLC39A8	34648354	Pietzner M	GCST90248628
Schizophrenia	rs13107325	cyclic AMP-dependent transcription factor ATF-6 alpha measurement	SLC39A8	34648354	Pietzner M	GCST90246610
Schizophrenia	rs13107325	myelin protein P0 measurement	SLC39A8	34648354	Pietzner M	GCST90248559
Schizophrenia	rs13107325	protein kinase C-binding protein NELL1 measurement	SLC39A8	34648354	Pietzner M	GCST90248637
Schizophrenia	rs13107325	protein set measurement	SLC39A8	34648354	Pietzner M	GCST90249505
Schizophrenia	rs13107325	hemoglobin measurement	SLC39A8	35964923	Timoteo VJ	GCST90258653
Schizophrenia	rs13107325	heparan-sulfate 6-o-sulfotransferase 1 measurement	SLC39A8	34648354	Pietzner M	GCST90247934
Schizophrenia	rs13107325	osteoarthritis, knee	SLC39A8	36376028	Henkel C	GCST90264171
Schizophrenia	rs13107325	obstructive sleep apnea	SLC39A8	36989840	Sofer T	GCST90274865
Schizophrenia	rs13107325	body mass index	SLC39A8	36376304	Koskeridis F	GCST90179150
Schizophrenia	rs13107325	alcohol use disorder measurement	SLC39A8	37156939	Xu H	GCST90296428
Schizophrenia	rs13107325	body mass index	SLC39A8	37280435	Hawkes G	GCST90301650
Schizophrenia	rs13107325	osteoarthritis	SLC39A8	36411363	McDonald MN	GCST90134288
Schizophrenia	rs13107325	neuroticism measurement, cognitive function measurement	SLC39A8	37365406	Hindley G	GCST90270074
Schizophrenia	rs13107325	osteoarthritis	SLC39A8	36411363	McDonald MN	GCST90296705
Schizophrenia	rs13107325	osteoarthritis	SLC39A8	36411363	McDonald MN	GCST90134279
Schizophrenia	rs13107325	alcohol consumption measurement	SLC39A8	36477530	Saunders GRB	GCST90243989
Schizophrenia	rs13107325	osteoarthritis	SLC39A8	36411363	McDonald MN	GCST90296701
Schizophrenia	rs13107325	osteoarthritis, hip, body mass index	SLC39A8	36889626	Zhang L	GCST90271771
Schizophrenia	rs13107325	osteoarthritis, knee, body mass index	SLC39A8	36889626	Zhang L	GCST90271770
Schizophrenia	rs13107325	body mass index, osteoarthritis	SLC39A8	36889626	Zhang L	GCST90271768
Schizophrenia	rs13107325	body mass index, osteoarthritis	SLC39A8	36889626	Zhang L	GCST90271769
Schizophrenia	rs13107325	body mass index, osteoarthritis	SLC39A8	36889626	Zhang L	GCST90271767
Schizophrenia	rs1319017	schizophrenia	DDX10P2 - MTCO3P40	29483656	Pardinas AF	GCST006803
Schizophrenia	rs1319017	schizophrenia	DDX10P2 - MTCO3P40	35396580	Trubetskoy V	GCST90128471
Schizophrenia	rs13195636	schizophrenia, breast carcinoma	HNRNPA1P1 - CD83P1	37467357	Tang M	GCST90319499
Schizophrenia	rs13195636	schizophrenia, estrogen-receptor positive breast cancer	HNRNPA1P1 - CD83P1	37467357	Tang M	GCST90319500
Schizophrenia	rs13195636	Inguinal hernia	HNRNPA1P1 - CD83P1	34382107	Wei J	GCST90027168
Schizophrenia	rs13195636	metabolite measurement, diet measurement	HNRNPA1P1 - CD83P1	36974753	Dong X	GCST90277236
Schizophrenia	rs13233308	schizophrenia	ABCB1	32606422	Wu Y	GCST010645
Schizophrenia	rs13233308	schizophrenia	ABCB1	32606422	Wu Y	GCST010640
Schizophrenia	rs13233308	blood protein measurement	ABCB1	31320639	Hillary RF	GCST008478
Schizophrenia	rs13233308	schizophrenia	ABCB1	26198764	Goes FS	GCST003048
Schizophrenia	rs13233308	schizophrenia	ABCB1	35396580	Trubetskoy V	GCST90128471
Schizophrenia	rs132582	self reported educational attainment	CACNA1I	37106081	Schoeler T	GCST90267280
Schizophrenia	rs1593304	anxiety	CAPZA1P4 - PLXNA4	29942085	Nagel M	GCST006478
Schizophrenia	rs1593304	schizophrenia	CAPZA1P4 - PLXNA4	35396580	Trubetskoy V	GCST90128471
Schizophrenia	rs1593304	body mass index	CAPZA1P4 - PLXNA4	36581621	Huang J	GCST90255621
Schizophrenia	rs1604060	schizophrenia	LINC03051 - IGSF11	35396580	Trubetskoy V	GCST90128471
Schizophrenia	rs1615350	schizophrenia	MPHOSPH9	28991256	Li Z	GCST004946
Schizophrenia	rs1615350	schizophrenia, intelligence, self reported educational attainment	MPHOSPH9	31374203	Lam M	GCST008595
Schizophrenia	rs1615350	schizophrenia	MPHOSPH9	30285260	Ikeda M	GCST007201
Schizophrenia	rs1615350	schizophrenia	MPHOSPH9	30285260	Ikeda M	GCST007201
Schizophrenia	rs1615350	obsessive-compulsive disorder, attention deficit hyperactivity disorder, Tourette syndrome, unipolar depression, bipolar disorder, autism spectrum disorder, schizophrenia, anorexia nervosa	MPHOSPH9	31835028	Cross-Disorder Group of the Psychiatric Genomics Consortium	GCST009600
Schizophrenia	rs1615350	neuroticism measurement, cognitive function measurement	MPHOSPH9	37365406	Hindley G	GCST90270074
Schizophrenia	rs167924	platelet count	BBX	32888493	Chen MH	GCST90002361
Schizophrenia	rs167924	platelet count	BBX	32888493	Chen MH	GCST90002357
Schizophrenia	rs167924	platelet count	BBX	32888494	Vuckovic D	GCST90002402
Schizophrenia	rs167924	schizophrenia	BBX	35396580	Trubetskoy V	GCST90128471
Schizophrenia	rs167924	testosterone measurement	BBX	36653534	Leinonen JT	GCST90239819
Schizophrenia	rs16851048	schizophrenia	BRINP2 - LINC01645	31268507	Periyasamy S	GCST008459
Schizophrenia	rs16851048	schizophrenia	BRINP2 - LINC01645	35396580	Trubetskoy V	GCST90128471
Schizophrenia	rs17194490	autism spectrum disorder, schizophrenia	CNTN4	28540026	Anney RJL	GCST004521
Schizophrenia	rs17194490	schizophrenia	CNTN4	31268507	Periyasamy S	GCST008459
Schizophrenia	rs17194490	schizophrenia	CNTN4	31740837	Lam M	GCST009337
Schizophrenia	rs17194490	schizophrenia	CNTN4	32606422	Wu Y	GCST010640
Schizophrenia	rs17194490	schizophrenia	CNTN4	25056061	Ripke S	GCST002539
Schizophrenia	rs17194490	schizophrenia	CNTN4	26198764	Goes FS	GCST003048
Schizophrenia	rs17194490	schizophrenia	CNTN4	35396580	Trubetskoy V	GCST90128471
Schizophrenia	rs17731	monocyte count	KLF6	32888493	Chen MH	GCST90002340
Schizophrenia	rs17731	monocyte count	KLF6	32888493	Chen MH	GCST90002344
Schizophrenia	rs17731	monocyte count	KLF6	32888494	Vuckovic D	GCST90002393
Schizophrenia	rs17731	schizophrenia	KLF6	26198764	Goes FS	GCST003048
Schizophrenia	rs17731	schizophrenia	KLF6	35396580	Trubetskoy V	GCST90128471
Schizophrenia	rs17731	body height	KLF6	36224396	Yengo L	GCST90245848
Schizophrenia	rs1881046	schizophrenia	RNU6-546P - LINC01876	35396580	Trubetskoy V	GCST90128471
Schizophrenia	rs2053079	schizophrenia	ZNF536	31268507	Periyasamy S	GCST008459
Schizophrenia	rs2053079	schizophrenia	ZNF536	28991256	Li Z	GCST004946
Schizophrenia	rs2053079	schizophrenia	ZNF536	25056061	Ripke S	GCST002539
Schizophrenia	rs2053079	schizophrenia	ZNF536	30285260	Ikeda M	GCST007201
Schizophrenia	rs2053079	schizophrenia	ZNF536	30285260	Ikeda M	GCST007201
Schizophrenia	rs2053079	autism spectrum disorder, schizophrenia	ZNF536	33686288	Peyrot WJ	GCST90016620
Schizophrenia	rs2053079	Tourette syndrome, schizophrenia	ZNF536	33686288	Peyrot WJ	GCST90016624
Schizophrenia	rs2053079	attention deficit hyperactivity disorder, schizophrenia	ZNF536	33686288	Peyrot WJ	GCST90016618
Schizophrenia	rs2053079	schizophrenia	ZNF536	35396580	Trubetskoy V	GCST90128471
Schizophrenia	rs2078266	schizophrenia	PPP1R26	35396580	Trubetskoy V	GCST90128471
Schizophrenia	rs215412	schizophrenia	GBA3 - RFPL4AP3	31740837	Lam M	GCST009337
Schizophrenia	rs215412	schizophrenia, intelligence, self reported educational attainment	GBA3 - RFPL4AP3	31374203	Lam M	GCST008595
Schizophrenia	rs215412	schizophrenia	GBA3 - RFPL4AP3	33479212	Yao X	GCST012089
Schizophrenia	rs217336	neuroimaging measurement	SNAP91	35164939	van der Meer D	GCST90239729
Schizophrenia	rs2252074	vital capacity	KMT2E, LINC01004	30595370	Kichaev G	GCST007081
Schizophrenia	rs2332700	autism spectrum disorder, schizophrenia	RGS6	28540026	Anney RJL	GCST004521
Schizophrenia	rs2332700	schizophrenia	RGS6	31268507	Periyasamy S	GCST008459
Schizophrenia	rs2332700	schizophrenia	RGS6	32606422	Wu Y	GCST010645
Schizophrenia	rs2332700	schizophrenia	RGS6	25056061	Ripke S	GCST002539
Schizophrenia	rs2332700	schizophrenia	RGS6	30285260	Ikeda M	GCST007201
Schizophrenia	rs2332700	obsessive-compulsive disorder, attention deficit hyperactivity disorder, Tourette syndrome, unipolar depression, bipolar disorder, autism spectrum disorder, schizophrenia, anorexia nervosa	RGS6	31835028	Cross-Disorder Group of the Psychiatric Genomics Consortium	GCST009600
Schizophrenia	rs2332700	schizophrenia	RGS6	29483656	Pardinas AF	GCST006803
Schizophrenia	rs2332700	schizophrenia	RGS6	26198764	Goes FS	GCST003048
Schizophrenia	rs2333321	schizophrenia	GPM6A	31740837	Lam M	GCST009337
Schizophrenia	rs2381411	schizophrenia	HMGB3P24 - RNF38	35396580	Trubetskoy V	GCST90128471
Schizophrenia	rs2456020	forced expiratory volume, response to bronchodilator	CHRNA5	26634245	Lutz SM	GCST003262
Schizophrenia	rs2456020	cigarettes per day measurement	CHRNA5	36477530	Saunders GRB	GCST90243974
Schizophrenia	rs2514218	schizophrenia	DRD2 - TMPRSS5	31268507	Periyasamy S	GCST008459
Schizophrenia	rs2514218	unipolar depression, bipolar disorder	DRD2 - TMPRSS5	31926635	Coleman JRI	GCST010416
Schizophrenia	rs2514218	schizophrenia	DRD2 - TMPRSS5	32606422	Wu Y	GCST010640
Schizophrenia	rs2514218	schizophrenia	DRD2 - TMPRSS5	32606422	Wu Y	GCST010645
Schizophrenia	rs2514218	bipolar disorder	DRD2 - TMPRSS5	32606422	Wu Y	GCST010641
Schizophrenia	rs2514218	schizophrenia, intelligence, self reported educational attainment	DRD2 - TMPRSS5	31374203	Lam M	GCST008595
Schizophrenia	rs2514218	schizophrenia	DRD2 - TMPRSS5	25056061	Ripke S	GCST002539
Schizophrenia	rs2514218	bipolar disorder	DRD2 - TMPRSS5	33479212	Yao X	GCST012091
Schizophrenia	rs2514218	attention deficit hyperactivity disorder, bipolar disorder, autism spectrum disorder, schizophrenia, major depressive disorder	DRD2 - TMPRSS5	33479212	Yao X	GCST012088
Schizophrenia	rs2514218	schizophrenia	DRD2 - TMPRSS5	33479212	Yao X	GCST012089
Schizophrenia	rs2514218	schizophrenia	DRD2 - TMPRSS5	30285260	Ikeda M	GCST007201
Schizophrenia	rs2514218	schizophrenia	DRD2 - TMPRSS5	30285260	Ikeda M	GCST007201
Schizophrenia	rs2514218	obsessive-compulsive disorder, attention deficit hyperactivity disorder, Tourette syndrome, unipolar depression, bipolar disorder, autism spectrum disorder, schizophrenia, anorexia nervosa	DRD2 - TMPRSS5	31835028	Cross-Disorder Group of the Psychiatric Genomics Consortium	GCST009600
Schizophrenia	rs2514218	schizophrenia	DRD2 - TMPRSS5	29483656	Pardinas AF	GCST006803
Schizophrenia	rs2514218	schizophrenia	DRD2 - TMPRSS5	26198764	Goes FS	GCST003048
Schizophrenia	rs2514218	autism spectrum disorder, schizophrenia	DRD2 - TMPRSS5	33686288	Peyrot WJ	GCST90016620
Schizophrenia	rs2514218	alcohol consumption measurement	DRD2 - TMPRSS5	36301540	Deak JD	GCST90244185
Schizophrenia	rs2514218	alcohol consumption measurement	DRD2 - TMPRSS5	36477530	Saunders GRB	GCST90243984
Schizophrenia	rs2514218	suicidal ideation, suicide behaviour	DRD2 - TMPRSS5	36515925	Kimbrel NA	GCST90246334
Schizophrenia	rs2514218	alcohol consumption measurement	DRD2 - TMPRSS5	36477530	Saunders GRB	GCST90243989
Schizophrenia	rs2696466	white matter microstructure measurement	KANSL1	31666681	Zhao B	GCST009538
Schizophrenia	rs2696466	white matter microstructure measurement	KANSL1	31666681	Zhao B	GCST009538
Schizophrenia	rs2696466	white matter microstructure measurement	KANSL1	31666681	Zhao B	GCST009540
Schizophrenia	rs2696466	white matter microstructure measurement	KANSL1	31666681	Zhao B	GCST009538
Schizophrenia	rs2696466	white matter microstructure measurement	KANSL1	31666681	Zhao B	GCST009540
Schizophrenia	rs2696466	white matter microstructure measurement	KANSL1	31666681	Zhao B	GCST009538
Schizophrenia	rs2696466	white matter microstructure measurement	KANSL1	31666681	Zhao B	GCST009538
Schizophrenia	rs2696466	schizophrenia	KANSL1	35396580	Trubetskoy V	GCST90128471
Schizophrenia	rs2710323	BMI-adjusted waist-hip ratio, sex interaction measurement, age at assessment	ITIH1	26426971	Winkler TW	GCST005962
Schizophrenia	rs2710323	BMI-adjusted waist-hip ratio	ITIH1	26426971	Winkler TW	GCST005956
Schizophrenia	rs2710323	BMI-adjusted waist-hip ratio, physical activity measurement	ITIH1	28448500	Graff M	GCST004576
Schizophrenia	rs2710323	BMI-adjusted waist-hip ratio, physical activity measurement	ITIH1	28448500	Graff M	GCST004576
Schizophrenia	rs2710323	BMI-adjusted waist-hip ratio, physical activity measurement	ITIH1	28448500	Graff M	GCST004567
Schizophrenia	rs2710323	BMI-adjusted waist-hip ratio, physical activity measurement	ITIH1	28448500	Graff M	GCST004567
Schizophrenia	rs2710323	feeling nervous measurement	ITIH1	29500382	Nagel M	GCST006948
Schizophrenia	rs2710323	appendicular lean mass	ITIH1	31761296	Hernandez Cordero AI	GCST009577
Schizophrenia	rs2710323	anxiety	ITIH1	29942085	Nagel M	GCST006478
Schizophrenia	rs2710323	bipolar disorder	ITIH1	32606422	Wu Y	GCST010641
Schizophrenia	rs2710323	schizophrenia, intelligence, self reported educational attainment	ITIH1	31374203	Lam M	GCST008595
Schizophrenia	rs2710323	open-angle glaucoma	ITIH1	25173105	Gharahkhani P	GCST002582
Schizophrenia	rs2710323	bipolar disorder, schizophrenia, schizoaffective disorder	ITIH1	24166486	Sleiman P	GCST002254
Schizophrenia	rs2710323	body mass index	ITIH1	25673413	Locke AE	GCST002783
Schizophrenia	rs2710323	body mass index	ITIH1	30108127	Hoffmann TJ	GCST006368
Schizophrenia	rs2710323	bipolar disorder	ITIH1	34159505	Wang H	GCST90020094
Schizophrenia	rs2710323	schizophrenia	ITIH1	34159505	Wang H	GCST90020095
Schizophrenia	rs2710323	pulse pressure measurement	ITIH1	35762941	Plotnikov D	GCST90132905
Schizophrenia	rs2710323	schizophrenia	ITIH1	35396580	Trubetskoy V	GCST90128471
Schizophrenia	rs2710323	body mass index	ITIH1	36376304	Koskeridis F	GCST90179150
Schizophrenia	rs2710323	osteoarthritis, hip, body mass index	ITIH1	36889626	Zhang L	GCST90271771
Schizophrenia	rs2909457	schizophrenia	SLC4A10 - DPP4	31268507	Periyasamy S	GCST008459
Schizophrenia	rs2909457	neuroimaging measurement, brain volume measurement	SLC4A10 - DPP4	32665545	van der Meer D	GCST010702
Schizophrenia	rs2909457	schizophrenia	SLC4A10 - DPP4	25056061	Ripke S	GCST002539
Schizophrenia	rs2909457	brain volume measurement	SLC4A10 - DPP4	33875891	Smith SM	GCST90002624
Schizophrenia	rs2909457	brain volume measurement	SLC4A10 - DPP4	33875891	Smith SM	GCST90002668
Schizophrenia	rs2909457	brain volume measurement	SLC4A10 - DPP4	33875891	Smith SM	GCST90002689
Schizophrenia	rs2909457	brain volume measurement	SLC4A10 - DPP4	33875891	Smith SM	GCST90002690
Schizophrenia	rs2909457	brain volume measurement	SLC4A10 - DPP4	33875891	Smith SM	GCST90002681
Schizophrenia	rs2909457	brain volume measurement	SLC4A10 - DPP4	33875891	Smith SM	GCST90002683
Schizophrenia	rs2909457	brain volume measurement	SLC4A10 - DPP4	33875891	Smith SM	GCST90002687
Schizophrenia	rs2909457	schizophrenia	SLC4A10 - DPP4	26198764	Goes FS	GCST003048
Schizophrenia	rs35734242	neutrophil count	PCGF3	32888493	Chen MH	GCST90002351
Schizophrenia	rs35734242	neutrophil count	PCGF3	32888493	Chen MH	GCST90002355
Schizophrenia	rs35734242	myeloid white cell count	PCGF3	32888493	Chen MH	GCST90002374
Schizophrenia	rs35734242	myeloid white cell count	PCGF3	32888493	Chen MH	GCST90002378
Schizophrenia	rs35734242	neutrophil count	PCGF3	32888494	Vuckovic D	GCST90002398
Schizophrenia	rs35734242	leukocyte count	PCGF3	32888494	Vuckovic D	GCST90002407
Schizophrenia	rs35734242	mitochondrial DNA measurement	PCGF3	33385171	Hagg S	GCST012072
Schizophrenia	rs35734242	schizophrenia	PCGF3	35396580	Trubetskoy V	GCST90128471
Schizophrenia	rs3814883	body mass index	TAOK2	30595370	Kichaev G	GCST007039
Schizophrenia	rs3814883	metabolic syndrome	TAOK2	31589552	Lind L	GCST009602
Schizophrenia	rs3814883	high density lipoprotein cholesterol measurement	TAOK2	32203549	Richardson TG	GCST010242
Schizophrenia	rs3814883	triglyceride measurement	TAOK2	32203549	Richardson TG	GCST010244
Schizophrenia	rs3814883	apolipoprotein A 1 measurement	TAOK2	32203549	Richardson TG	GCST010241
Schizophrenia	rs3814883	schizophrenia, intelligence, self reported educational attainment	TAOK2	31374203	Lam M	GCST008595
Schizophrenia	rs3814883	body height	TAOK2	32376654	Richardson TG	GCST010988
Schizophrenia	rs3814883	triglyceride:HDL cholesterol ratio	TAOK2	38200128	Oliveri A	GCST90295949
Schizophrenia	rs3814883	triglyceride:HDL cholesterol ratio	TAOK2	38200128	Oliveri A	GCST90295951
Schizophrenia	rs3814883	high density lipoprotein cholesterol measurement	TAOK2	34887591	Graham SE	GCST90239649
Schizophrenia	rs3814883	high density lipoprotein cholesterol measurement	TAOK2	34887591	Graham SE	GCST90239652
Schizophrenia	rs3814883	insomnia	TAOK2	35835914	Watanabe K	GCST90131903
Schizophrenia	rs3814883	insomnia	TAOK2	35835914	Watanabe K	GCST90131901
Schizophrenia	rs3814883	neuroimaging measurement	TAOK2	35164939	van der Meer D	GCST90239729
Schizophrenia	rs3814883	triglyceride measurement	TAOK2	36269708	Selvaraj MS	GCST90244680
Schizophrenia	rs3814883	triglyceride measurement	TAOK2	36376304	Koskeridis F	GCST90179149
Schizophrenia	rs3814883	high density lipoprotein cholesterol measurement	TAOK2	36376304	Koskeridis F	GCST90179147
Schizophrenia	rs3814883	body mass index	TAOK2	36376304	Koskeridis F	GCST90179150
Schizophrenia	rs3814883	hemoglobin measurement	TAOK2	38116116	Chen CY	GCST90278631
Schizophrenia	rs3814883	sexual dimorphism measurement	TAOK2	37277458	Vosberg DE	GCST90270118
Schizophrenia	rs3814883	complex trait	TAOK2	37277458	Vosberg DE	GCST90270117
Schizophrenia	rs3814883	body mass index	TAOK2	36581621	Huang J	GCST90255621
Schizophrenia	rs3814883	body mass index	TAOK2	37280435	Hawkes G	GCST90301650
Schizophrenia	rs3814883	osteoarthritis, knee, body mass index	TAOK2	36889626	Zhang L	GCST90271770
Schizophrenia	rs3824451	schizophrenia	GABBR2	28991256	Li Z	GCST004946
Schizophrenia	rs3824451	schizophrenia	GABBR2	30285260	Ikeda M	GCST007201
Schizophrenia	rs3824451	schizophrenia	GABBR2	30285260	Ikeda M	GCST007201
Schizophrenia	rs4129585	autism spectrum disorder, schizophrenia	TSNARE1	28540026	Anney RJL	GCST004521
Schizophrenia	rs4129585	schizophrenia	TSNARE1	31268507	Periyasamy S	GCST008459
Schizophrenia	rs4129585	feeling tense measurement	TSNARE1	29500382	Nagel M	GCST006952
Schizophrenia	rs4129585	feeling nervous measurement	TSNARE1	29500382	Nagel M	GCST006948
Schizophrenia	rs4129585	schizophrenia	TSNARE1	32606422	Wu Y	GCST010640
Schizophrenia	rs4129585	schizophrenia, intelligence, self reported educational attainment	TSNARE1	31374203	Lam M	GCST008595
Schizophrenia	rs4129585	schizophrenia	TSNARE1	25056061	Ripke S	GCST002539
Schizophrenia	rs4129585	systolic blood pressure	TSNARE1	30224653	Evangelou E	GCST006624
Schizophrenia	rs4129585	schizophrenia	TSNARE1	33479212	Yao X	GCST012089
Schizophrenia	rs4129585	schizophrenia	TSNARE1	30285260	Ikeda M	GCST007201
Schizophrenia	rs4129585	obsessive-compulsive disorder, attention deficit hyperactivity disorder, Tourette syndrome, unipolar depression, bipolar disorder, autism spectrum disorder, schizophrenia, anorexia nervosa	TSNARE1	31835028	Cross-Disorder Group of the Psychiatric Genomics Consortium	GCST009600
Schizophrenia	rs4129585	schizophrenia	TSNARE1	23974872	Ripke S	GCST002149
Schizophrenia	rs4129585	schizophrenia	TSNARE1	26198764	Goes FS	GCST003048
Schizophrenia	rs4129585	neuroticism measurement	TSNARE1	30643256	Baselmans BML	GCST007339
Schizophrenia	rs4129585	depressive symptom measurement	TSNARE1	30643256	Baselmans BML	GCST007340
Schizophrenia	rs4129585	wellbeing measurement	TSNARE1	30643256	Baselmans BML	GCST007338
Schizophrenia	rs4129585	anxiety measurement	TSNARE1	30867560	Hill WD	GCST007710
Schizophrenia	rs4129585	schizophrenia	TSNARE1	34159505	Wang H	GCST90020095
Schizophrenia	rs4129585	attention deficit hyperactivity disorder, schizophrenia	TSNARE1	33686288	Peyrot WJ	GCST90016618
Schizophrenia	rs4129585	taste liking measurement	TSNARE1	35585065	May-Wilson S	GCST90094737
Schizophrenia	rs4129585	schizophrenia	TSNARE1	35396580	Trubetskoy V	GCST90128471
Schizophrenia	rs4129585	systolic blood pressure	TSNARE1	35762941	Plotnikov D	GCST90132903
Schizophrenia	rs4129585	schizophrenia, gastroesophageal reflux disease	TSNARE1	36753304	Gong W	GCST90271339
Schizophrenia	rs4129585	post-traumatic stress disorder symptom measurement	TSNARE1	33510476	Stein MB	GCST90271779
Schizophrenia	rs4129585	post-traumatic stress disorder symptom measurement	TSNARE1	33510476	Stein MB	GCST90271780
Schizophrenia	rs4129585	post-traumatic stress disorder symptom measurement	TSNARE1	33510476	Stein MB	GCST90271783
Schizophrenia	rs4632195	schizophrenia	DCC	28991256	Li Z	GCST004946
Schizophrenia	rs4632195	feeling "fed-up" measurement	DCC	29500382	Nagel M	GCST006947
Schizophrenia	rs4632195	neuroticism measurement	DCC	29942085	Nagel M	GCST006476
Schizophrenia	rs4632195	schizophrenia	DCC	32606422	Wu Y	GCST010640
Schizophrenia	rs4632195	neuroticism measurement	DCC	27089181	Okbay A	GCST003770
Schizophrenia	rs4632195	attention deficit hyperactivity disorder, bipolar disorder, autism spectrum disorder, schizophrenia, major depressive disorder	DCC	33479212	Yao X	GCST012088
Schizophrenia	rs4632195	schizophrenia	DCC	30285260	Ikeda M	GCST007201
Schizophrenia	rs4632195	schizophrenia	DCC	30285260	Ikeda M	GCST007201
Schizophrenia	rs4632195	schizophrenia	DCC	26198764	Goes FS	GCST003048
Schizophrenia	rs4632195	neuroticism measurement	DCC	30867560	Hill WD	GCST007709
Schizophrenia	rs4632195	neuroticism measurement	DCC	33349686	Wendt FR	GCST90027243
Schizophrenia	rs4632195	neuroticism measurement	DCC	33349686	Wendt FR	GCST90027244
Schizophrenia	rs4632195	neuroticism measurement	DCC	33349686	Wendt FR	GCST90027242
Schizophrenia	rs4632195	neuroticism measurement	DCC	33349686	Wendt FR	GCST90027240
Schizophrenia	rs4632195	unipolar depression	DCC	34045744	Levey DF	GCST90020227
Schizophrenia	rs4632195	neuroticism measurement	DCC	33349686	Wendt FR	GCST90027239
Schizophrenia	rs4632195	neuroticism measurement	DCC	33349686	Wendt FR	GCST90027241
Schizophrenia	rs4653164	schizophrenia	MAP7D1	35396580	Trubetskoy V	GCST90128471
Schizophrenia	rs4653164	body height	MAP7D1	36224396	Yengo L	GCST90245848
Schizophrenia	rs4702	schizophrenia	FURIN	31268507	Periyasamy S	GCST008459
Schizophrenia	rs4702	feeling emotionally hurt measurement	FURIN	29500382	Nagel M	GCST006951
Schizophrenia	rs4702	age at first sexual intercourse measurement	FURIN	27089180	Day FR	GCST007335
Schizophrenia	rs4702	risky sexual behaviour measurement	FURIN	30643258	Karlsson Linner R	GCST007326
Schizophrenia	rs4702	schizophrenia	FURIN	31740837	Lam M	GCST009337
Schizophrenia	rs4702	insomnia measurement	FURIN	30804565	Jansen PR	GCST007988
Schizophrenia	rs4702	insomnia measurement	FURIN	30804565	Jansen PR	GCST007988
Schizophrenia	rs4702	bipolar disorder	FURIN	32606422	Wu Y	GCST010641
Schizophrenia	rs4702	schizophrenia, intelligence, self reported educational attainment	FURIN	31374203	Lam M	GCST008595
Schizophrenia	rs4702	schizophrenia	FURIN	25056061	Ripke S	GCST002539
Schizophrenia	rs4702	bipolar disorder	FURIN	33479212	Yao X	GCST012091
Schizophrenia	rs4702	attention deficit hyperactivity disorder, bipolar disorder, autism spectrum disorder, schizophrenia, major depressive disorder	FURIN	33479212	Yao X	GCST012088
Schizophrenia	rs4702	schizophrenia	FURIN	33479212	Yao X	GCST012089
Schizophrenia	rs4702	childhood trauma measurement	FURIN	33740410	Warrier V	GCST012253
Schizophrenia	rs4702	appendicular lean mass	FURIN	33097823	Pei YF	GCST90000025
Schizophrenia	rs4702	schizophrenia	FURIN	26198764	Goes FS	GCST003048
Schizophrenia	rs4702	bipolar disorder	FURIN	34002096	Mullins N	GCST012465
Schizophrenia	rs4702	functional brain measurement, language measurement	FURIN	34929384	Mekki Y	GCST90093325
Schizophrenia	rs4702	unipolar depression	FURIN	34045744	Levey DF	GCST90020227
Schizophrenia	rs4702	obsessive-compulsive disorder, attention deficit hyperactivity disorder, Tourette syndrome, unipolar depression, bipolar disorder, autism spectrum disorder, schizophrenia, anorexia nervosa	FURIN	31835028	Cross-Disorder Group of the Psychiatric Genomics Consortium	GCST009600
Schizophrenia	rs4702	cortical thickness	FURIN	34560273	Shadrin AA	GCST90091061
Schizophrenia	rs4702	age at first sexual intercourse measurement	FURIN	34211149	Mills MC	GCST90000047
Schizophrenia	rs4702	childhood trauma measurement	FURIN	35304435	Jamshidi J	GCST90104628
Schizophrenia	rs4702	schizophrenia, breast carcinoma	FURIN	37467357	Tang M	GCST90319499
Schizophrenia	rs4702	schizophrenia, estrogen-receptor positive breast cancer	FURIN	37467357	Tang M	GCST90319500
Schizophrenia	rs4702	attention deficit hyperactivity disorder, substance abuse, antisocial behaviour measurement	FURIN	34446935	Karlsson Linner R	GCST90061435
Schizophrenia	rs4702	brain measurement	FURIN	35505052	Fan CC	GCST90131905
Schizophrenia	rs4702	brain measurement	FURIN	34910505	van der Meer D	GCST90095129
Schizophrenia	rs4702	cortical thickness	FURIN	34910505	van der Meer D	GCST90095131
Schizophrenia	rs4702	schizophrenia	FURIN	35396580	Trubetskoy V	GCST90128471
Schizophrenia	rs4702	opioid use disorder	FURIN	36171425	Kember RL	GCST90244134
Schizophrenia	rs4702	opioid use disorder	FURIN	36171425	Kember RL	GCST90244135
Schizophrenia	rs4702	opioid use disorder	FURIN	36171425	Kember RL	GCST90244137
Schizophrenia	rs4702	insomnia	FURIN	35835914	Watanabe K	GCST90131901
Schizophrenia	rs4702	executive function measurement	FURIN	36150907	Hatoum AS	GCST90162547
Schizophrenia	rs4702	risk-taking behaviour	FURIN	36324656	Baselmans B	GCST90239693
Schizophrenia	rs4702	insomnia	FURIN	35835914	Watanabe K	GCST90131903
Schizophrenia	rs4702	unipolar depression	FURIN	37464041	Als TD	GCST90319327
Schizophrenia	rs4702	cannabis dependence	FURIN	37156939	Xu H	GCST90296427
Schizophrenia	rs4702	opioid use disorder	FURIN	37156939	Xu H	GCST90296425
Schizophrenia	rs4702	alcohol use disorder measurement	FURIN	37156939	Xu H	GCST90296428
Schizophrenia	rs4702	neuroticism measurement, cognitive function measurement	FURIN	37365406	Hindley G	GCST90270074
Schizophrenia	rs4702	body height	FURIN	36224396	Yengo L	GCST90245848
Schizophrenia	rs4766428	schizophrenia	ATP2A2	28991256	Li Z	GCST004946
Schizophrenia	rs4766428	schizophrenia	ATP2A2	31740837	Lam M	GCST009337
Schizophrenia	rs4766428	schizophrenia	ATP2A2	32606422	Wu Y	GCST010645
Schizophrenia	rs4766428	schizophrenia, intelligence, self reported educational attainment	ATP2A2	31374203	Lam M	GCST008595
Schizophrenia	rs4766428	schizophrenia	ATP2A2	25056061	Ripke S	GCST002539
Schizophrenia	rs4766428	schizophrenia	ATP2A2	30285260	Ikeda M	GCST007201
Schizophrenia	rs4766428	schizophrenia	ATP2A2	30285260	Ikeda M	GCST007201
Schizophrenia	rs4766428	schizophrenia	ATP2A2	29483656	Pardinas AF	GCST006803
Schizophrenia	rs4766428	obsessive-compulsive disorder, attention deficit hyperactivity disorder, Tourette syndrome, unipolar depression, bipolar disorder, autism spectrum disorder, schizophrenia, anorexia nervosa	ATP2A2	31835028	Cross-Disorder Group of the Psychiatric Genomics Consortium	GCST009600
Schizophrenia	rs4766428	schizophrenia	ATP2A2	26198764	Goes FS	GCST003048
Schizophrenia	rs4766428	autism spectrum disorder, schizophrenia	ATP2A2	33686288	Peyrot WJ	GCST90016620
Schizophrenia	rs4766428	schizophrenia, anorexia nervosa	ATP2A2	33686288	Peyrot WJ	GCST90016619
Schizophrenia	rs4766428	schizophrenia	ATP2A2	35396580	Trubetskoy V	GCST90128471
Schizophrenia	rs4766428	schizophrenia, gastroesophageal reflux disease	ATP2A2	36753304	Gong W	GCST90271339
Schizophrenia	rs56335113	schizophrenia	LINC01756 - LINC01648	35396580	Trubetskoy V	GCST90128471
Schizophrenia	rs5751191	intelligence	SEPTIN3	29942086	Savage JE	GCST006250
Schizophrenia	rs5751191	cognitive function measurement	SEPTIN3	30038396	Lee JJ	GCST006572
Schizophrenia	rs5751191	verbal-numerical reasoning measurement	SEPTIN3	32895543	de la Fuente J	GCST90011298
Schizophrenia	rs5751191	cognitive function measurement, self reported educational attainment	SEPTIN3	33414549	Demange PA	GCST90011875
Schizophrenia	rs58120505	bipolar disorder	MAD1L1	32606422	Wu Y	GCST010641
Schizophrenia	rs58120505	schizophrenia, intelligence, self reported educational attainment	MAD1L1	31374203	Lam M	GCST008595
Schizophrenia	rs58120505	schizophrenia	MAD1L1	33479212	Yao X	GCST012089
Schizophrenia	rs58120505	bipolar disorder	MAD1L1	34159505	Wang H	GCST90020094
Schizophrenia	rs58120505	schizophrenia	MAD1L1	34159505	Wang H	GCST90020095
Schizophrenia	rs6010045	schizophrenia	ARSA - Y_RNA	35396580	Trubetskoy V	GCST90128471
Schizophrenia	rs72986630	schizophrenia	ZNF823	31740837	Lam M	GCST009337
Schizophrenia	rs72986630	schizophrenia	ZNF823	26198764	Goes FS	GCST003048
Schizophrenia	rs72986630	schizophrenia	ZNF823	35396580	Trubetskoy V	GCST90128471
Schizophrenia	rs7634476	neuroticism measurement	STAG1	30643256	Baselmans BML	GCST007339
Schizophrenia	rs79210963	self reported educational attainment	PALS2	30038396	Lee JJ	GCST006571
Schizophrenia	rs79210963	schizophrenia	PALS2	34159505	Wang H	GCST90020095
Schizophrenia	rs79445414	schizophrenia	RPL6P22 - RPL10AP3	35396580	Trubetskoy V	GCST90128471
Schizophrenia	rs79445414	dyslexia	RPL6P22 - RPL10AP3	36266505	Doust C	GCST90244674
Schizophrenia	rs9636107	autism spectrum disorder, schizophrenia	TCF4	28540026	Anney RJL	GCST004521
Schizophrenia	rs9636107	schizophrenia	TCF4	31268507	Periyasamy S	GCST008459
Schizophrenia	rs9636107	schizophrenia	TCF4	31740837	Lam M	GCST009337
Schizophrenia	rs9636107	schizophrenia	TCF4	32606422	Wu Y	GCST010640
Schizophrenia	rs9636107	schizophrenia, intelligence, self reported educational attainment	TCF4	31374203	Lam M	GCST008595
Schizophrenia	rs9636107	schizophrenia	TCF4	25056061	Ripke S	GCST002539
Schizophrenia	rs9636107	schizophrenia	TCF4	33479212	Yao X	GCST012089
Schizophrenia	rs9636107	schizophrenia	TCF4	30285260	Ikeda M	GCST007201
Schizophrenia	rs9636107	schizophrenia	TCF4	26198764	Goes FS	GCST003048
Schizophrenia	rs9636107	schizophrenia	TCF4	34159505	Wang H	GCST90020095
Schizophrenia	rs9636107	schizophrenia	TCF4	35396580	Trubetskoy V	GCST90128471
Schizophrenia	rs9687282	schizophrenia	CXXC5 - RNU6-236P	35396580	Trubetskoy V	GCST90128471
