# Supplementary material for: Associations between Sjogren syndrome and psychiatric disorders in European populations: a 2-sample bidirectional Mendelian randomization study
Source: Front Psychiatry. 2024 Oct 16;15:1465381. doi: 10.3389/fpsyt.2024.1465381 (PMC11521899; doi:10.3389/fpsyt.2024.1465381)
Supplement: Supplementary file 1 [file DataSheet1.zip › Table S9.XLSX]

## Sheet: Table S9
Table S9 Colocalization results
SNP	V.df1	z.df1	r.df1	lABF.df1	V.df2	z.df2	r.df2	lABF.df2	internal.sum.lABF	SNP.PP.H4
rs138543788	0.0765629	-2.05927	0.980681	0.106007	0.00273529	-1.03441	0.975852	-1.33968	-1.23368	0.0638102
rs112987420	0.029241	-1.7462	0.992532	-0.935371	0.00166464	-1.67639	0.985164	-0.721042	-1.65641	0.0418117
rs116645638	0.0152276	-0.737439	0.996097	-2.50218	0.00045369	2.46946	0.995912	0.286756	-2.21543	0.0239067
rs1337246	0.195983	-0.278744	0.951994	-1.48123	0.00197136	-1.527	0.982478	-0.876707	-2.35794	0.0207315
rs17036085	0.0103023	1.33005	0.997356	-2.08559	0.00174724	1.85166	0.984439	-0.393839	-2.47943	0.0183596
rs76569103	0.012996	1.21579	0.996667	-2.11537	0.00118336	1.95654	0.989408	-0.38006	-2.49543	0.0180683
rs140717526	0.105495	-1.51786	0.973573	-0.695185	0.00189225	-0.622977	0.983169	-1.85149	-2.54667	0.0171658
rs114610219	0.0239012	-1.93402	0.993888	-0.689939	0.00155236	0.695482	0.98615	-1.90125	-2.59119	0.0164183
rs115678477	0.02256	-2.18509	0.994229	-0.203909	0.00084681	-0.250971	0.992397	-2.40837	-2.61228	0.0160757
rs142746289	0.112493	-1.37209	0.971869	-0.87061	0.00175561	-0.751759	0.984365	-1.80098	-2.67159	0.0151499
rs72647819	0.0879716	0.107215	0.977866	-1.89969	0.00110224	1.72593	0.990127	-0.834248	-2.73394	0.0142342
rs72647804	0.0162562	-0.984314	0.995835	-2.25806	0.00056169	2.07598	0.994944	-0.499654	-2.75771	0.0138998
rs143238579	0.0311876	1.74292	0.992039	-0.909819	0.00112225	-0.90437	0.989949	-1.89522	-2.80504	0.0132574
rs138361368	0.131551	-1.16818	0.96726	-1.04959	0.00109561	1.0363	0.990185	-1.78025	-2.82984	0.0129326
rs7515901	0.00279841	1.57656	0.99928	-2.37659	0.000144	2.39149	0.998699	-0.466392	-2.84298	0.0127637
rs17646453	0.0236852	-0.488629	0.993943	-2.43459	0.00143641	1.84707	0.987172	-0.494091	-2.92868	0.0117155
rs146027376	0.024056	-0.536428	0.993848	-2.40253	0.00163216	1.76492	0.985449	-0.580238	-2.98277	0.0110986
rs72703203	0.022201	0.99396	0.99432	-2.09424	0.00058081	1.8632	0.994773	-0.900262	-2.9945	0.0109692
rs114945613	0.215018	0.187621	0.947576	-1.45751	0.00245025	0.868717	0.978314	-1.54638	-3.0039	0.0108666
rs72703204	0.02253	1.03864	0.994236	-2.04182	0.00058081	1.8259	0.994773	-0.968717	-3.01053	0.0107947
rs114166723	0.0277889	1.82064	0.992901	-0.828282	0.00116281	-0.39585	0.98959	-2.20495	-3.03323	0.0105525
rs150493007	0.036634	-1.32497	0.990662	-1.46725	0.00279841	0.752395	0.975308	-1.57458	-3.04183	0.0104621
rs114191770	0.00605284	0.911311	0.998445	-2.81854	0.000324	2.32231	0.997077	-0.228952	-3.0475	0.010403
rs116611120	0.00605284	0.911311	0.998445	-2.81854	0.000324	2.31652	0.997077	-0.24234	-3.06088	0.0102646
rs6699122	0.157371	-1.03857	0.961084	-1.10485	0.00190096	-0.371516	0.983093	-1.97217	-3.07702	0.0101004
rs56218586	0.00603729	0.902188	0.998449	-2.82809	0.00033124	2.30768	0.997012	-0.251877	-3.07996	0.0100706
rs6689611	0.157371	-1.03857	0.961084	-1.10485	0.00190969	-0.347913	0.983017	-1.97827	-3.08312	0.0100389
rs72646560	0.00605284	0.911311	0.998445	-2.81854	0.000324	2.29973	0.997077	-0.28099	-3.09954	0.00987546
rs59887186	0.157292	-1.03354	0.961103	-1.11009	0.001849	-0.288437	0.983547	-2.01272	-3.12282	0.00964819
rs144116871	0.205028	-0.181316	0.949889	-1.48115	0.00229441	-0.780831	0.979665	-1.64905	-3.1302	0.00957724
rs116149872	0.00605284	0.926735	0.998445	-2.80439	0.00033124	2.27446	0.997012	-0.327771	-3.13216	0.00955844
rs59817550	0.15563	-1.05475	0.961498	-1.09368	0.00183184	-0.0699886	0.983698	-2.05581	-3.1495	0.00939417
rs139907312	0.198203	-0.221473	0.951476	-1.48952	0.00223729	-0.778104	0.980161	-1.66334	-3.15285	0.0093627
rs79587932	0.157292	-1.03404	0.961103	-1.10959	0.00183184	-0.0723178	0.983698	-2.05565	-3.16524	0.00924741
rs57318065	0.157292	-1.03354	0.961103	-1.11009	0.00183184	-0.0676589	0.983698	-2.05597	-3.16607	0.00923982
rs116573307	0.15753	-1.03326	0.961046	-1.10967	0.00183184	-0.0536766	0.983698	-2.05681	-3.16648	0.009236
rs78151883	0.157371	-1.03327	0.961084	-1.11012	0.00183184	-0.0560075	0.983698	-2.05668	-3.1668	0.00923303
rs17036094	0.157688	-1.03576	0.961008	-1.10672	0.00182329	-0.00702471	0.983773	-2.0605	-3.16722	0.00922914
rs17036080	0.157292	-1.03354	0.961103	-1.11009	0.00183184	-0.0420182	0.983698	-2.05736	-3.16745	0.00922705
rs78127234	0.157292	-1.03328	0.961103	-1.11034	0.00183184	-0.0420182	0.983698	-2.05736	-3.1677	0.00922474
rs115103401	0.232131	-0.119344	0.943638	-1.43126	0.00275625	-0.493364	0.975671	-1.7393	-3.17057	0.00919833
rs143248105	0.00605284	0.926735	0.998445	-2.80439	0.00032761	2.25939	0.997045	-0.36724	-3.17163	0.00918853
rs143379394	0.2209	-0.469787	0.946219	-1.357	0.002704	-0.290298	0.976121	-1.82625	-3.18325	0.00908236
rs141942129	0.007569	2.21379	0.998056	-0.675894	0.00073441	-0.0589934	0.9934	-2.50859	-3.18449	0.00907117
rs188608977	0.0348569	-1.36315	0.991111	-1.44064	0.00330625	-0.161681	0.970957	-1.7568	-3.19744	0.0089544
rs149969870	0.024461	1.7679	0.993745	-0.984261	0.001089	0.40297	0.990244	-2.23454	-3.2188	0.0087652
rs41301271	0.256644	-0.479866	0.938055	-1.28275	0.00205209	-0.32236	0.981773	-1.95142	-3.23418	0.00863143
rs11587316	0.050625	-1.57689	0.987142	-0.949575	0.00067081	-0.717992	0.993968	-2.29912	-3.2487	0.00850699
rs56237434	0.0137124	-1.88728	0.996484	-1.0506	0.000784	-0.728589	0.992957	-2.21432	-3.26492	0.00837014
rs72703216	0.0885658	-0.873656	0.97772	-1.52889	0.00259081	-0.324226	0.977098	-1.83691	-3.3658	0.00756696
rs11547492	0.00762129	2.11913	0.998043	-0.877175	0.00073441	-0.0663609	0.9934	-2.50813	-3.38531	0.00742074
rs148605709	0.130465	-0.775748	0.967521	-1.42246	0.001296	-0.522281	0.988411	-2.09405	-3.51651	0.0065083
rs35267391	0.027556	0.990964	0.99296	-1.9905	0.00135424	-1.13598	0.987897	-1.56972	-3.56023	0.0062299
rs140942134	0.0154008	-0.915391	0.996053	-2.35008	0.00082944	-1.56257	0.992552	-1.23819	-3.58827	0.00605764
rs144451940	0.121313	0.197818	0.969731	-1.72984	0.00247009	0.0443143	0.978142	-1.91063	-3.64047	0.00574955
rs71655996	0.0257924	0.569116	0.993407	-2.35002	0.00152881	-1.26609	0.986358	-1.35673	-3.70675	0.00538082
rs41279722	0.081225	0.50386	0.979528	-1.82002	0.00196249	0.288975	0.982555	-1.98333	-3.80335	0.00488531
rs76057315	0.0527162	0.0797038	0.986618	-2.15377	0.00276676	0.617918	0.975581	-1.66994	-3.82371	0.00478687
rs188299142	0.0181441	0.815145	0.995353	-2.3551	0.00162409	1.12409	0.98552	-1.49485	-3.84994	0.00466293
rs115674693	0.0369408	0.473985	0.990585	-2.22143	0.00298116	0.560504	0.973738	-1.66686	-3.88829	0.00448753
rs75237799	0.025664	0.921348	0.99344	-2.09172	0.00151321	-0.845828	0.986495	-1.79947	-3.89118	0.00447454
rs141521383	0.0948024	0.439428	0.976188	-1.77453	0.00108241	-0.62603	0.990303	-2.12389	-3.89842	0.00444228
rs148876036	0.019656	0.860913	0.994968	-2.27724	0.00214369	0.853132	0.980975	-1.62401	-3.90125	0.00442972
rs2228606	0.0207648	1.02984	0.994686	-2.0912	0.00137641	0.886663	0.987701	-1.81086	-3.90206	0.00442614
rs115717608	0.0668222	0.608124	0.983097	-1.85835	0.00123904	-0.352352	0.988915	-2.18968	-4.04804	0.00382497
rs1064599	0.020967	0.956492	0.994634	-2.15886	0.00143641	0.757201	0.987172	-1.89505	-4.05391	0.00380257
rs114461909	0.0192654	-0.816282	0.995067	-2.32443	0.00157609	0.876537	0.985942	-1.75351	-4.07794	0.00371227
rs112728780	0.0201356	0.0479211	0.994846	-2.63283	0.00264196	0.918218	0.976656	-1.46699	-4.09982	0.00363194
rs659782	0.00537289	0.412005	0.998619	-3.20788	0.00031684	-1.93266	0.997142	-1.06652	-4.2744	0.00305014
rs72703223	0.038573	0.123218	0.990173	-2.30377	0.00207936	0.0766689	0.981536	-1.99307	-4.29684	0.00298244
rs61761209	0.00614656	0.195153	0.998421	-3.20646	0.00047524	-1.8119	0.995719	-1.09231	-4.29877	0.00297671
rs34863121	0.0321485	0.432236	0.991796	-2.30892	0.00195364	-0.194636	0.982633	-2.00797	-4.31688	0.00292327
rs41279704	0.0232258	-0.191601	0.994059	-2.54473	0.00196249	-0.713219	0.982555	-1.77445	-4.31919	0.00291655
rs148589700	0.0233173	0.682384	0.994036	-2.32959	0.00119025	0.713046	0.989347	-2.01943	-4.34902	0.00283083
rs138509427	0.0121661	0.599275	0.996879	-2.70586	0.000324	1.59433	0.997077	-1.65041	-4.35627	0.00281037
rs76186504	0.023593	0.901693	0.993966	-2.15111	0.000841	0.689607	0.992449	-2.20705	-4.35816	0.00280506
rs604349	0.005041	0.0647887	0.998705	-3.32238	0.000225	-2.03334	0.997969	-1.03647	-4.35885	0.00280313
rs138372063	0.0144962	0.348837	0.996284	-2.73693	0.00212521	0.850289	0.981136	-1.63058	-4.36751	0.00277897
rs148858750	0.0447746	0.395558	0.988611	-2.16019	0.00118336	0.363308	0.989408	-2.20851	-4.36871	0.00277563
rs116208353	0.015977	-1.15744	0.995906	-2.08202	0.00065025	-0.737337	0.994152	-2.30055	-4.38257	0.00273742
rs114259186	0.0191546	-1.0159	0.995096	-2.14533	0.00125316	0.0169542	0.98879	-2.24533	-4.39065	0.00271539
rs17642754	0.00417316	-0.0773994	0.998927	-3.41584	0.00018769	2.10225	0.998305	-0.984018	-4.39985	0.00269052
rs17035949	0.00842724	0.958606	0.997836	-2.60951	0.00046225	1.37693	0.995835	-1.79656	-4.40607	0.00267384
rs149841512	0.0264062	-0.585846	0.993251	-2.32876	0.00097969	0.747658	0.991215	-2.0903	-4.41906	0.00263933
rs78421006	0.0215796	0.914227	0.994478	-2.18392	0.00101761	0.463918	0.990878	-2.24189	-4.42582	0.00262157
rs6677122	0.00842724	0.954248	0.997836	-2.61367	0.00047089	1.34573	0.995758	-1.82971	-4.44337	0.00257594
rs142916659	0.0237776	0.235409	0.993919	-2.52377	0.00123201	-0.79784	0.988977	-1.93912	-4.46288	0.00252617
rs72703210	0.0253128	0.393463	0.993529	-2.44331	0.00056169	1.10549	0.994944	-2.03563	-4.47895	0.00248591
rs116416309	0.00421201	0.0138675	0.998917	-3.4141	0.00019044	2.04377	0.99828	-1.09783	-4.51194	0.00240524
rs116763847	0.0145444	0.247098	0.996272	-2.76548	0.00258064	0.521614	0.977186	-1.75725	-4.52273	0.00237942
rs6667814	0.00842724	0.880174	0.997836	-2.68146	0.00047524	1.32586	0.995719	-1.85159	-4.53305	0.00235498
rs79762317	0.0213452	0.841205	0.994538	-2.25307	0.00106276	0.300547	0.990477	-2.28228	-4.53536	0.00234957
rs181735509	0.0116424	-0.329008	0.997013	-2.85284	0.00330625	0.26779	0.970957	-1.73468	-4.58752	0.00223015
rs188280505	0.023593	0.265625	0.993966	-2.52012	0.00125316	-0.576285	0.98879	-2.08128	-4.60139	0.00219942
rs75951814	0.00842724	0.858388	0.997836	-2.70036	0.00047524	1.28433	0.995719	-1.90556	-4.60592	0.00218948
rs6670347	0.00842724	0.864924	0.997836	-2.69474	0.00047524	1.27961	0.995719	-1.91158	-4.60632	0.00218861
rs79482788	0.00842724	0.85512	0.997836	-2.70315	0.00047524	1.27961	0.995719	-1.91158	-4.61474	0.00217027
rs7539230	0.0256	-0.195	0.993456	-2.49573	0.00090601	0.740754	0.99187	-2.13397	-4.6297	0.00213804
rs68055078	0.00278784	-1.97159	0.999283	-1.67816	0.00013924	0.864568	0.998742	-2.96581	-4.64397	0.00210775
rs79868705	0.00842724	0.854031	0.997836	-2.70408	0.00047961	1.23294	0.99568	-1.96544	-4.66952	0.00205457
rs61799391	0.00277729	-1.95256	0.999286	-1.71736	0.00014161	0.814862	0.998721	-2.99907	-4.71643	0.00196042
rs113483627	0.0160276	0.199842	0.995893	-2.72765	0.001296	0.652892	0.988411	-2.01819	-4.74583	0.00190361
rs116389032	0.0206784	-0.00556328	0.994708	-2.62072	0.00137641	-0.380057	0.987701	-2.12778	-4.7485	0.00189854
rs17034539	0.00277729	-1.96015	0.999286	-1.70252	0.00013924	0.711453	0.998742	-3.08631	-4.78883	0.0018235
rs114952518	0.0180634	-0.349702	0.995374	-2.62714	0.00098596	-0.496742	0.991159	-2.24189	-4.86903	0.00168296
rs41279720	0.0116856	0.167438	0.997002	-2.89098	0.00103684	0.850994	0.990707	-1.98052	-4.87149	0.00167883
rs74113785	0.00763876	1.70252	0.998038	-1.67055	0.00017161	0.122235	0.99845	-3.22725	-4.8978	0.00163523
rs599839	0.00236196	-0.0823045	0.999393	-3.6998	0.00010404	-2.13731	0.99906	-1.20272	-4.90252	0.00162753
rs115565334	0.00591361	-0.309493	0.998481	-3.19694	0.00042849	1.44457	0.996138	-1.73898	-4.93592	0.00157408
rs1764834	0.00290521	-1.07607	0.999253	-3.02122	0.00010201	-1.77217	0.999078	-1.92563	-4.94685	0.00155696
rs17034092	0.00746496	1.68171	0.998083	-1.71711	0.000169	0.138586	0.998473	-3.23277	-4.94988	0.00155225
rs56903700	0.00502681	-0.638928	0.998708	-3.12203	0.00020736	1.5974	0.998128	-1.8668	-4.98884	0.00149295
rs55660224	0.00515524	0.153203	0.998675	-3.30156	0.00026244	1.63568	0.997631	-1.68816	-4.98973	0.00149161
rs2282292	0.00286225	-0.0130841	0.999264	-3.60711	0.00016384	-1.93749	0.99852	-1.38368	-4.99079	0.00149004
rs645128	0.00743044	-1.62877	0.998092	-1.80688	0.000169	-0.315506	0.998473	-3.19266	-4.99954	0.00147705
rs2477363	0.007569	-1.63678	0.998056	-1.78465	0.000169	-0.138337	0.998473	-3.2328	-5.01745	0.00145083
rs583104	0.00235225	-0.0494845	0.999395	-3.70402	0.00010404	-2.07878	0.99906	-1.32599	-5.03001	0.00143273
rs7536292	0.00272484	-1.22989	0.999299	-2.876	0.00012769	-1.56658	0.998846	-2.15664	-5.03264	0.00142897
rs659659	0.00290521	-1.07421	0.999253	-3.02322	0.00010201	-1.72255	0.999078	-2.01224	-5.03546	0.00142494
rs74113786	0.00755161	1.60414	0.998061	-1.83858	0.000169	0.192548	0.998473	-3.22385	-5.06243	0.00138702
rs591789	0.00465124	0.633431	0.998805	-3.16428	0.00021316	-1.56821	0.998075	-1.89921	-5.06349	0.00138555
rs74113787	0.00755161	1.60299	0.998061	-1.84042	0.000169	0.161708	0.998473	-3.2293	-5.06972	0.00137694
rs606066	0.002916	-1.06667	0.99925	-3.02944	0.00010201	-1.70309	0.999078	-2.04555	-5.07499	0.00136971
rs41279714	0.005476	-0.698649	0.998593	-3.03943	0.00045796	1.18212	0.995874	-2.0494	-5.08884	0.00135087
rs17642802	0.00589824	-0.359375	0.998485	-3.18158	0.00041209	1.33011	0.996286	-1.91647	-5.09805	0.00133848
rs608196	0.00465124	0.645161	0.998805	-3.15679	0.00021316	-1.53406	0.998075	-1.95208	-5.10887	0.00132408
rs17034354	0.00497025	-0.702128	0.998723	-3.08536	0.00020449	1.49631	0.998153	-2.0298	-5.11515	0.00131579
rs78852738	0.0115778	0.124535	0.99703	-2.90184	0.00103041	0.501523	0.990764	-2.21773	-5.11957	0.00130999
rs113115082	0.00502681	-0.54725	0.998708	-3.17633	0.00020736	1.54199	0.998128	-1.95361	-5.12994	0.00129647
rs17643426	0.0197122	-0.279915	0.994954	-2.60556	0.00058081	-0.427253	0.994773	-2.53616	-5.14172	0.00128129
rs114713488	0.0159517	-0.328583	0.995912	-2.69613	0.00071824	-0.321003	0.993544	-2.47019	-5.16632	0.00125015
rs592360	0.00465124	0.633431	0.998805	-3.16428	0.00021025	-1.48932	0.998101	-2.02642	-5.1907	0.00122004
rs142897051	0.0169	0.00538462	0.99567	-2.72113	0.00071824	-0.309534	0.993544	-2.47378	-5.19491	0.00121492
rs17034458	0.00461041	-0.874816	0.998815	-2.98687	0.00020449	1.35643	0.998153	-2.22896	-5.21583	0.00118977
rs10410	0.00407044	0.00783699	0.998954	-3.43125	0.00020164	-1.64817	0.998179	-1.79846	-5.2297	0.00117338
rs606007	0.00465124	0.631965	0.998805	-3.16521	0.00021025	-1.46232	0.998101	-2.06619	-5.2314	0.00117139
rs145350793	0.0105884	0.361516	0.997283	-2.88894	0.00100489	0.141959	0.990991	-2.34477	-5.23371	0.00116869
rs606434	0.00465124	0.633431	0.998805	-3.16428	0.00021025	-1.45489	0.998101	-2.077	-5.24129	0.00115986
rs141844707	0.00442225	-0.366917	0.998863	-3.32264	0.00023716	1.51959	0.997859	-1.92114	-5.24378	0.00115698
rs2763377	0.00556516	-1.63673	0.99857	-1.93756	0.000144	-0.0583129	0.998699	-3.32059	-5.25815	0.00114047
rs3120624	0.00558009	-1.63588	0.998566	-1.93762	0.000144	-0.049985	0.998699	-3.32104	-5.25866	0.00113989
rs643785	0.002916	-1.05926	0.99925	-3.0373	0.00010201	-1.58429	0.999078	-2.24064	-5.27795	0.00111811
rs655334	0.00454276	0.523739	0.998833	-3.23945	0.00021025	-1.47582	0.998101	-2.04639	-5.28584	0.00110932
rs640137	0.00454276	0.517804	0.998833	-3.24254	0.00021316	-1.46571	0.998075	-2.0544	-5.29694	0.00109708
rs641049	0.00454276	0.517804	0.998833	-3.24254	0.00021316	-1.46571	0.998075	-2.0544	-5.29694	0.00109708
rs653138	0.00450241	0.769001	0.998843	-3.08556	0.00021025	-1.35894	0.998101	-2.21174	-5.2973	0.00109668
rs115967373	0.00443556	-0.277778	0.99886	-3.34984	0.00023716	1.50032	0.997859	-1.95018	-5.30002	0.00109371
rs144109208	0.0109202	-0.320574	0.997198	-2.88748	0.000676	0.496265	0.993921	-2.4291	-5.31659	0.00107573
rs614174	0.003969	0.18254	0.99898	-3.42724	0.00020449	-1.58744	0.998153	-1.88955	-5.31679	0.00107551
rs41306199	0.00509796	0.0742297	0.99869	-3.31611	0.00024336	1.44239	0.997803	-2.02241	-5.33852	0.00105239
rs74113799	0.00881721	0.661342	0.997736	-2.82722	0.00055225	0.523204	0.995029	-2.51584	-5.34306	0.00104762
rs11576509	0.010983	-0.266221	0.997182	-2.90053	0.000676	0.457712	0.993921	-2.44738	-5.34791	0.00104256
rs658435	0.00403225	0.114961	0.998964	-3.42938	0.00020164	-1.57039	0.998179	-1.9234	-5.35278	0.00103749
rs620337	0.00725904	-1.40141	0.998136	-2.1623	0.00016129	-0.369995	0.998543	-3.19732	-5.35962	0.00103042
rs434524	0.00881721	-0.625133	0.997736	-2.85046	0.00054756	-0.5085	0.995071	-2.52763	-5.37809	0.00101157
rs653635	0.00465124	0.640762	0.998805	-3.15962	0.00021025	-1.34474	0.998101	-2.2309	-5.39052	0.000999069
rs14000	0.00404496	0.0408805	0.99896	-3.43358	0.00019881	-1.55309	0.998205	-1.9574	-5.39097	0.000998614
rs12127701	0.009801	1.02525	0.997485	-2.4684	0.00030625	-0.194526	0.997237	-2.92686	-5.39526	0.000994348
rs592355	0.00321489	1.01235	0.999173	-3.03715	0.00016129	-1.34669	0.998543	-2.36021	-5.39736	0.000992259
rs17584208	0.00508369	0.0687237	0.998694	-3.31791	0.00023716	1.4027	0.997859	-2.09157	-5.40947	0.00098031
rs603285	0.00290521	-1.09091	0.999253	-3.00515	0.00010201	-1.4751	0.999078	-2.40751	-5.41267	0.000977185
rs629001	0.009801	-1.03535	0.997485	-2.45802	0.00029929	0.0578324	0.9973	-2.95552	-5.41354	0.000976335
rs3850615	0.00625681	1.01011	0.998393	-2.70725	0.000289	0.729206	0.997392	-2.70946	-5.41671	0.00097324
rs684138	0.00452929	0.586924	0.998836	-3.20589	0.00021025	-1.35894	0.998101	-2.21174	-5.41763	0.000972346
rs112172017	0.008464	0.776087	0.997827	-2.7653	0.00054289	0.12034	0.995113	-2.65333	-5.41864	0.000971366
rs3818508	0.00451584	1.15476	0.998839	-2.71345	0.00024025	-0.845406	0.997831	-2.71021	-5.42366	0.000966503
rs12124352	0.00952576	0.978484	0.997555	-2.52931	0.00028561	0.396592	0.997423	-2.90208	-5.43139	0.00095906
rs600711	0.00444889	-1.16642	0.998857	-2.70739	0.000225	0.860193	0.997969	-2.7303	-5.43768	0.000953043
rs648673	0.00363609	-0.311774	0.999065	-3.43909	0.00016384	-1.58613	0.99852	-2.00179	-5.44088	0.000950003
rs2281895	0.00444889	1.16642	0.998857	-2.70739	0.00022801	-0.847536	0.997941	-2.73446	-5.44185	0.000949083
rs634495	0.00454276	0.519288	0.998833	-3.24177	0.00021025	-1.3657	0.998101	-2.20255	-5.44433	0.000946733
rs648771	0.00454276	0.517804	0.998833	-3.24254	0.00021025	-1.3657	0.998101	-2.20255	-5.44509	0.000946006
rs17645031	0.00508369	0.0504909	0.998694	-3.31899	0.00023716	1.37683	0.997859	-2.12745	-5.44644	0.000944737
rs623371	0.00454276	0.522255	0.998833	-3.24023	0.00021025	-1.35894	0.998101	-2.21174	-5.45197	0.000939522
rs7528419	0.00239121	-0.0327198	0.999385	-3.6965	0.00010609	1.8545	0.999041	-1.75695	-5.45345	0.00093813
rs34451344	0.00972196	0.967546	0.997505	-2.52978	0.00028561	0.331102	0.997423	-2.92585	-5.45563	0.000936094
rs35629345	0.00972196	0.967546	0.997505	-2.52978	0.00028561	0.319798	0.997423	-2.92952	-5.4593	0.000932665
rs413380	0.00877969	-0.574173	0.997746	-2.88307	0.00054289	-0.398998	0.995113	-2.58133	-5.4644	0.000927917
rs6680227	0.00842724	0.713508	0.997836	-2.81398	0.00054756	0.0812739	0.995071	-2.65299	-5.46697	0.000925533
rs454107	0.00879844	-0.576759	0.997741	-2.88052	0.00054756	-0.363408	0.995071	-2.59057	-5.47109	0.000921727
rs629301	0.00239121	0.0224949	0.999385	-3.69678	0.00010609	-1.8445	0.999041	-1.77541	-5.4722	0.000920712
rs649281	0.00454276	0.517804	0.998833	-3.24254	0.00021025	-1.34474	0.998101	-2.2309	-5.47344	0.000919564
rs613279	0.00732736	-1.30841	0.998118	-2.2834	0.00016384	-0.304873	0.99852	-3.21143	-5.49484	0.000900099
rs437444	0.00877969	-0.570971	0.997746	-2.8849	0.00054756	-0.30362	0.995071	-2.61041	-5.49531	0.000899671
rs61799387	0.00734449	1.30222	0.998114	-2.29031	0.00016384	0.312342	0.99852	-3.20913	-5.49944	0.000895962
rs646776	0.00239121	0.0163599	0.999385	-3.6969	0.00010609	-1.81592	0.999041	-1.82767	-5.52458	0.000873726
rs12740374	0.00239121	-0.0102249	0.999385	-3.69698	0.00010609	1.8159	0.999041	-1.82771	-5.52469	0.000873624
rs57607242	0.00968256	0.880081	0.997515	-2.6124	0.00027889	0.269468	0.997483	-2.95618	-5.56858	0.000836112
rs608511	0.00196249	1.49436	0.999495	-2.67979	8.836e-05	-1.15962	0.999201	-2.89441	-5.5742	0.000831425
rs602633	0.00237169	-0.0143737	0.99939	-3.70103	0.00010816	-1.77864	0.999022	-1.88499	-5.58601	0.000821661
rs11583969	0.00641601	-0.986267	0.998352	-2.7185	0.00031329	-0.350324	0.997174	-2.8732	-5.5917	0.000817003
rs55882046	0.00850084	0.164859	0.997817	-3.05008	0.00024025	1.01307	0.997831	-2.55475	-5.60483	0.00080635
rs611905	0.00196249	1.50564	0.999495	-2.66287	8.836e-05	-1.0954	0.999201	-2.96676	-5.62962	0.0007866
rs11577931	0.008464	0.257609	0.997827	-3.0327	0.00024336	0.942147	0.997803	-2.61753	-5.65022	0.000770562
rs603643	0.00196249	1.43792	0.999495	-2.76248	8.836e-05	-1.1491	0.999201	-2.90655	-5.66903	0.000756202
rs12746961	0.00842724	-0.0326797	0.997836	-3.06744	0.00023716	0.967565	0.997859	-2.60616	-5.6736	0.000752755
rs669697	0.00196249	1.4763	0.999495	-2.7066	8.836e-05	-1.08487	0.999201	-2.97823	-5.68483	0.000744354
rs654106	0.00318096	0.911348	0.999182	-3.13951	0.00016129	-1.19715	0.998543	-2.55013	-5.68964	0.000740779
rs17585355	0.00667489	0.865361	0.998285	-2.81053	0.00034596	0.102248	0.99688	-2.87973	-5.69026	0.000740319
rs112847776	0.00571536	1.13228	0.998532	-2.6217	0.00023716	0.0909727	0.997859	-3.06912	-5.69082	0.000739905
rs626387	0.00318096	0.909574	0.999182	-3.14112	0.00016129	-1.19715	0.998543	-2.55013	-5.69125	0.000739585
rs12731760	0.00842724	-0.0337691	0.997836	-3.06741	0.00023716	0.941864	0.997859	-2.63064	-5.69805	0.000734574
rs611945	0.00196249	1.43567	0.999495	-2.76573	8.836e-05	-1.11751	0.999201	-2.94232	-5.70804	0.000727271
rs584116	0.00196249	1.43115	0.999495	-2.77219	8.836e-05	-1.11751	0.999201	-2.94232	-5.71451	0.000722582
rs1277921	0.00196249	1.44018	0.999495	-2.75924	8.836e-05	-1.0954	0.999201	-2.96676	-5.726	0.000714332
rs658092	0.00227529	1.39623	0.999415	-2.74771	0.00011236	-0.962057	0.998985	-2.98389	-5.73161	0.000710336
rs7547246	0.00238144	-1.51434	0.999388	-2.55317	0.000121	0.600158	0.998907	-3.2293	-5.78246	0.000675113
rs3118502	0.00237169	1.50719	0.99939	-2.56602	0.00011881	-0.614451	0.998926	-3.22975	-5.79576	0.000666192
rs3120625	0.00197136	1.36036	0.999493	-2.8687	8.281e-05	-1.15435	0.999251	-2.93288	-5.80158	0.00066233
rs603624	0.00418609	1.23802	0.998924	-2.65176	0.000196	-0.164097	0.99823	-3.15493	-5.80669	0.000658952
rs683182	0.00227529	1.38994	0.999415	-2.75647	0.00011236	-0.877042	0.998985	-3.06199	-5.81846	0.000651245
rs55723005	0.00576081	-0.575758	0.99852	-3.09233	0.00026244	0.758969	0.997631	-2.73538	-5.82771	0.000645246
rs61799427	0.00239121	-1.48262	0.999385	-2.59864	0.000121	0.581858	0.998907	-3.2401	-5.83874	0.000638171
rs61799429	0.00228484	-1.32427	0.999412	-2.84345	0.00011449	0.934564	0.998965	-3.00057	-5.84401	0.000634813
rs35358959	0.00389376	-0.217949	0.998999	-3.42971	0.00024649	1.1148	0.997775	-2.43399	-5.86371	0.000622432
rs41279684	0.00519841	1.23717	0.998664	-2.54485	0.00014161	-0.0420063	0.998721	-3.32976	-5.87461	0.000615682
rs1764833	0.00170569	-1.46731	0.999561	-2.78983	8.281e-05	1.01123	0.999251	-3.08773	-5.87756	0.000613867
rs79705656	0.00290521	0.664193	0.999253	-3.37934	0.00015376	-1.25788	0.998611	-2.49951	-5.87885	0.000613079
rs74845072	0.00509796	-0.379552	0.99869	-3.24693	0.00056169	-0.0295255	0.994944	-2.64317	-5.8901	0.000606221
rs12023150	0.00185761	0.587007	0.999522	-3.65102	9.801e-05	-1.58547	0.999114	-2.2587	-5.90972	0.000594444
rs660240	0.002401	0.0163265	0.999383	-3.69486	0.00010816	-1.57737	0.999022	-2.22239	-5.91725	0.000589983
rs685653	0.00221841	0.564756	0.99943	-3.57514	9.801e-05	-1.5248	0.999114	-2.35298	-5.92811	0.000583608
rs12239854	0.005476	1.13784	0.998593	-2.63672	0.00014884	0.0902139	0.998655	-3.30172	-5.93844	0.000577615
rs56804151	0.00206116	-1.44714	0.99947	-2.72471	0.00011025	-0.676638	0.999004	-3.22698	-5.95169	0.000570011
rs11102968	0.00170569	1.4431	0.999561	-2.82505	8.281e-05	-0.945373	0.999251	-3.15211	-5.97717	0.000555671
rs646335	0.00170569	-1.44552	0.999561	-2.82156	8.281e-05	0.933625	0.999251	-3.16314	-5.9847	0.000551501
rs11102956	0.00695556	-0.329736	0.998214	-3.10949	0.00021316	0.69876	0.998075	-2.88282	-5.99231	0.00054732
rs61799433	0.00228484	-1.36192	0.999412	-2.7929	0.00011664	0.675607	0.998946	-3.19954	-5.99244	0.000547247
rs17035415	0.00228484	-1.3682	0.999412	-2.78434	0.00011664	0.656955	0.998946	-3.21196	-5.9963	0.000545142
rs3197232	0.00221841	1.56263	0.99943	-2.5143	9.801e-05	-0.242133	0.999114	-3.48516	-5.99947	0.000543415
rs11102957	0.00695556	-0.328537	0.998214	-3.10988	0.00021316	0.651029	0.998075	-2.91497	-6.02485	0.000529794
rs3197233	0.00695556	-0.329736	0.998214	-3.10949	0.00021316	0.644115	0.998075	-2.91944	-6.02893	0.00052764
rs1052878	0.00693889	-0.32413	0.998218	-3.11251	0.00021316	0.644115	0.998075	-2.91944	-6.03196	0.000526045
rs4970828	0.00695556	-0.328537	0.998214	-3.10988	0.00021316	0.637201	0.998075	-2.92386	-6.03374	0.000525105
rs35558471	0.00178929	1.12766	0.99954	-3.20643	9.216e-05	-1.19829	0.999167	-2.82784	-6.03428	0.000524825
rs679028	0.002209	0.374468	0.999432	-3.66657	9.801e-05	-1.51485	0.999114	-2.36809	-6.03466	0.000524627
rs10745350	0.00692224	-0.304087	0.998222	-3.12	0.00021316	0.637201	0.998075	-2.92386	-6.04386	0.00051982
rs10858081	0.00710649	-0.510083	0.998175	-3.02318	0.00021316	0.459069	0.998075	-3.02132	-6.0445	0.000519488
rs12036884	0.00652864	0.175743	0.998323	-3.17995	0.00032761	-0.29809	0.997045	-2.86781	-6.04777	0.000517794
rs7413101	0.00693889	-0.330132	0.998218	-3.11055	0.00021609	0.598544	0.998049	-2.9409	-6.05145	0.00051589
rs4970748	0.00227529	-1.20755	0.999415	-2.99321	0.00011664	0.842712	0.998946	-3.07282	-6.06603	0.000508424
rs682691	0.002209	0.374468	0.999432	-3.66657	9.801e-05	-1.48499	0.999114	-2.41283	-6.0794	0.00050167
rs4970829	0.00408321	-0.599374	0.99895	-3.25028	0.00027556	0.54827	0.997513	-2.84846	-6.09874	0.000492063
rs3738777	0.00179776	1.11792	0.999538	-3.215	9.216e-05	-1.14576	0.999167	-2.88936	-6.10436	0.000489303
rs56187823	0.00179776	1.10142	0.999538	-3.23331	9.216e-05	-1.14576	0.999167	-2.88936	-6.12267	0.000480424
rs6657811	0.00440896	0.737952	0.998867	-3.1194	0.00017161	0.633923	0.99845	-3.03409	-6.15349	0.000465846
rs4970830	0.00264196	-0.931907	0.999321	-3.21328	0.000144	0.866992	0.998699	-2.94694	-6.16022	0.000462721
rs2485323	0.00232324	0.562241	0.999403	-3.55348	0.00010609	-1.29137	0.999041	-2.64186	-6.19535	0.000446749
rs4970834	0.00255025	-0.489109	0.999344	-3.54533	0.00012321	1.22541	0.998887	-2.65017	-6.1955	0.000446681
rs626784	0.00597529	-0.0569211	0.998465	-3.23796	0.000196	-0.649891	0.99823	-2.95757	-6.19553	0.000446667
rs2359244	0.00297025	-0.598165	0.999236	-3.40992	0.00010609	-1.15523	0.999041	-2.80824	-6.21816	0.000436672
rs17035443	0.00228484	-1.18201	0.999412	-3.02161	0.00011664	0.675607	0.998946	-3.19954	-6.22116	0.000435366
rs585362	0.004096	-0.39375	0.998947	-3.35071	0.000144	-0.950392	0.998699	-2.87125	-6.22197	0.000435014
rs2478762	0.00297025	-0.572477	0.999236	-3.42495	0.00010609	-1.15523	0.999041	-2.80824	-6.23319	0.00043016
rs600189	0.00297025	-0.594495	0.999236	-3.41211	0.00010609	-1.12645	0.999041	-2.84105	-6.25316	0.000421654
rs1277928	0.00599076	-0.0671835	0.998461	-3.23604	0.00019321	-0.539697	0.998255	-3.03015	-6.26618	0.000416198
rs67470319	0.00298116	-0.620879	0.999234	-3.39426	0.00010609	-1.0775	0.999041	-2.89494	-6.2892	0.000406729
rs2359243	0.00297025	-0.6	0.999236	-3.40883	0.00010404	-1.09775	0.99906	-2.88266	-6.29149	0.000405799
rs2359246	0.00297025	-0.6	0.999236	-3.40883	0.00010404	-1.09775	0.99906	-2.88266	-6.29149	0.000405799
rs17014528	0.00295936	-0.601103	0.999239	-3.41	0.00010609	-1.0871	0.999041	-2.88456	-6.29455	0.000404555
rs2359241	0.00297025	-0.598165	0.999236	-3.40992	0.00010404	-1.08806	0.99906	-2.89325	-6.30317	0.000401084
rs2359242	0.00297025	-0.598165	0.999236	-3.40992	0.00010404	-1.08806	0.99906	-2.89325	-6.30317	0.000401084
rs2359245	0.00297025	-0.598165	0.999236	-3.40992	0.00010404	-1.08806	0.99906	-2.89325	-6.30317	0.000401084
rs598875	0.00297025	-0.618349	0.999236	-3.39766	0.00010404	-1.06867	0.99906	-2.91414	-6.3118	0.00039764
rs614901	0.00297025	-0.598165	0.999236	-3.40992	0.00010404	-1.07836	0.99906	-2.90374	-6.31366	0.000396898
rs56215229	0.00297025	-0.59633	0.999236	-3.41102	0.00010404	-1.07836	0.99906	-2.90374	-6.31476	0.000396464
rs615234	0.00297025	-0.594495	0.999236	-3.41211	0.00010404	-1.07836	0.99906	-2.90374	-6.31585	0.000396031
rs1298416	0.00297025	-0.570642	0.999236	-3.426	0.00010609	-1.05829	0.999041	-2.91543	-6.34142	0.000386032
rs407102	0.00184041	-0.680653	0.999527	-3.59634	9.025e-05	-1.26292	0.999184	-2.75883	-6.35517	0.000380762
rs1277917	0.00292681	0.7061	0.999247	-3.34695	0.00015376	-0.74973	0.998611	-3.00889	-6.35583	0.000380509
rs585545	0.00190969	-0.798627	0.999509	-3.49066	9.604e-05	-1.14256	0.999132	-2.87244	-6.3631	0.000377755
rs590502	0.00161604	-1.49502	0.999584	-2.77576	7.744e-05	0.136445	0.9993	-3.62284	-6.3986	0.000364578
rs1278286	0.00310249	0.468582	0.999202	-3.45723	0.00021025	-0.558423	0.998101	-2.97772	-6.43495	0.000351564
rs57166416	0.00201601	-1.27394	0.999482	-2.97128	0.00010609	0.145741	0.999041	-3.46427	-6.43555	0.000351352
rs12239846	0.001936	-1.34318	0.999502	-2.90095	8.649e-05	0.107581	0.999218	-3.57114	-6.47208	0.000338749
rs688498	0.00181476	-0.786385	0.999533	-3.52583	9.409e-05	1.07257	0.99915	-2.96013	-6.48596	0.00033408
rs651649	0.00160801	-1.43392	0.999586	-2.86771	7.569e-05	0.195569	0.999316	-3.62445	-6.49216	0.000332016
rs684044	0.00161604	-1.43284	0.999584	-2.86676	7.744e-05	0.0682023	0.9993	-3.62982	-6.49658	0.000330551
rs655246	0.00160801	-1.43142	0.999586	-2.87128	7.569e-05	0.172544	0.999316	-3.62869	-6.49996	0.000329435
rs115030251	0.00332929	-0.641248	0.999144	-3.32625	0.000169	-0.307845	0.998473	-3.19505	-6.5213	0.00032248
rs443345	0.00195364	-0.674208	0.999498	-3.57087	9.216e-05	-1.06227	0.999167	-2.98146	-6.55233	0.000312629
rs672569	0.00288369	-0.722533	0.999259	-3.34263	0.00013689	-0.521483	0.998763	-3.21177	-6.5544	0.000311981
rs417270	0.00195364	-0.656109	0.999498	-3.5829	9.216e-05	-1.06227	0.999167	-2.98146	-6.56436	0.000308889
rs592107	0.00195364	-0.671946	0.999498	-3.57239	9.216e-05	-1.05196	0.999167	-2.99235	-6.56474	0.000308772
rs600806	0.00190096	-0.548165	0.999511	-3.66152	9.604e-05	-1.11229	0.999132	-2.90654	-6.56807	0.000307746
rs11102971	0.00195364	-0.687783	0.999498	-3.56163	9.025e-05	-1.03177	0.999184	-3.02382	-6.58545	0.000302443
rs3853500	0.00195364	-0.687783	0.999498	-3.56163	9.216e-05	-1.02102	0.999167	-3.02439	-6.58602	0.000302271
rs3853501	0.00195364	-0.687783	0.999498	-3.56163	9.216e-05	-1.02102	0.999167	-3.02439	-6.58602	0.000302271
rs461200	0.00195364	-0.687783	0.999498	-3.56163	9.216e-05	-1.02102	0.999167	-3.02439	-6.58602	0.000302271
rs10745352	0.00195364	-0.68552	0.999498	-3.56318	9.025e-05	-1.03177	0.999184	-3.02382	-6.587	0.000301974
rs12136140	0.00195364	-0.687783	0.999498	-3.56163	9.025e-05	-1.02135	0.999184	-3.03451	-6.59614	0.000299227
rs4603158	0.00195364	-0.687783	0.999498	-3.56163	9.025e-05	-1.02135	0.999184	-3.03451	-6.59614	0.000299227
rs4970749	0.00195364	-0.687783	0.999498	-3.56163	9.025e-05	-1.02135	0.999184	-3.03451	-6.59614	0.000299227
rs4970842	0.00195364	-0.687783	0.999498	-3.56163	9.025e-05	-1.02135	0.999184	-3.03451	-6.59614	0.000299227
rs6695482	0.00195364	-0.687783	0.999498	-3.56163	9.025e-05	-1.02135	0.999184	-3.03451	-6.59614	0.000299227
rs3768496	0.00195364	-0.687783	0.999498	-3.56163	9.216e-05	-1.01071	0.999167	-3.03486	-6.59649	0.000299123
rs3768497	0.00195364	-0.687783	0.999498	-3.56163	9.216e-05	-1.01071	0.999167	-3.03486	-6.59649	0.000299123
rs4970840	0.00195364	-0.680995	0.999498	-3.56627	9.025e-05	-1.02135	0.999184	-3.03451	-6.60078	0.000297841
rs370088	0.00195364	-0.662896	0.999498	-3.57843	9.216e-05	-1.02102	0.999167	-3.02439	-6.60282	0.000297236
rs2228604	0.00195364	-0.676471	0.999498	-3.56934	9.025e-05	-1.02135	0.999184	-3.03451	-6.60385	0.000296928
rs652651	0.00195364	-0.721719	0.999498	-3.53772	9.216e-05	-0.978721	0.999167	-3.06665	-6.60437	0.000296774
rs11102969	0.00195364	-0.690045	0.999498	-3.56007	9.025e-05	-1.01092	0.999184	-3.0451	-6.60517	0.000296538
rs4970841	0.00195364	-0.687783	0.999498	-3.56163	9.025e-05	-1.01092	0.999184	-3.0451	-6.60673	0.000296076
rs10858084	0.00195364	-0.678733	0.999498	-3.56781	9.025e-05	-1.01092	0.999184	-3.0451	-6.61291	0.000294252
rs11102973	0.00195364	-0.678733	0.999498	-3.56781	9.025e-05	-1.00049	0.999184	-3.05557	-6.62338	0.000291185
rs595770	0.00161604	-1.33831	0.999584	-2.99768	7.744e-05	0.0795733	0.9993	-3.62898	-6.62666	0.000290232
rs638542	0.00195364	-0.714932	0.999498	-3.5426	9.216e-05	-0.947758	0.999167	-3.09645	-6.63905	0.00028666
rs61799389	0.00205209	-1.07506	0.999472	-3.1959	0.00010609	0.184642	0.999041	-3.45785	-6.65375	0.000282477
rs1963870	0.00195364	-0.644796	0.999498	-3.59026	9.025e-05	-0.989023	0.999184	-3.06698	-6.65723	0.000281494
rs1963869	0.00195364	-0.631222	0.999498	-3.59891	9.025e-05	-0.989023	0.999184	-3.06698	-6.66589	0.000279068
rs10735238	0.00195364	-0.687783	0.999498	-3.56163	9.216e-05	-0.927111	0.999167	-3.11579	-6.67742	0.000275869
rs10745353	0.00195364	-0.687783	0.999498	-3.56163	9.216e-05	-0.927111	0.999167	-3.11579	-6.67742	0.000275869
rs680434	0.00190096	-0.637615	0.999511	-3.60852	9.216e-05	-0.947758	0.999167	-3.09645	-6.70497	0.000268373
rs3736956	0.00164836	1.26108	0.999576	-3.08812	7.744e-05	-0.170327	0.9993	-3.61765	-6.70577	0.000268158
rs3879447	0.00194481	-0.526077	0.9995	-3.66199	9.025e-05	-1.01092	0.999184	-3.0451	-6.70708	0.000267805
rs10127790	0.00194481	-0.52381	0.9995	-3.66318	9.025e-05	-1.01092	0.999184	-3.0451	-6.70827	0.000267486
rs913178	0.00321489	0.201058	0.999173	-3.52895	0.00011881	-0.688238	0.998926	-3.18174	-6.71069	0.000266842
rs17035630	0.00346921	-0.0950764	0.999108	-3.5066	0.00017689	0.0827526	0.998402	-3.21616	-6.72276	0.00026364
rs3879448	0.00194481	-0.526077	0.9995	-3.66199	9.025e-05	-0.978595	0.999184	-3.07723	-6.73921	0.000259337
rs913179	0.00320356	0.130742	0.999176	-3.54237	0.00011881	-0.660917	0.998926	-3.20015	-6.74252	0.000258482
rs680767	0.00194481	-0.453515	0.9995	-3.69751	9.801e-05	-0.949063	0.999114	-3.06449	-6.762	0.000253494
rs596773	0.00320356	0.318021	0.999176	-3.50038	0.00012321	-0.522805	0.998887	-3.26365	-6.76403	0.000252981
rs11142	0.00195364	-0.642534	0.999498	-3.59171	9.025e-05	-0.873211	0.999184	-3.17472	-6.76643	0.000252373
rs681242	0.00194481	-0.453515	0.9995	-3.69751	9.801e-05	-0.919038	0.999114	-3.09251	-6.79002	0.00024649
rs657420	0.00163216	-0.99505	0.99958	-3.39303	7.744e-05	0.647294	0.9993	-3.42279	-6.81583	0.000240211
rs17034466	0.00201601	-0.948775	0.999482	-3.33247	0.00010201	-0.0198	0.999078	-3.49427	-6.82675	0.000237601
rs1030522	0.00194481	-0.580499	0.9995	-3.63189	9.025e-05	-0.810556	0.999184	-3.22743	-6.85932	0.000229987
rs17014532	0.00201601	-0.886414	0.999482	-3.38967	0.00010201	-0.138517	0.999078	-3.48489	-6.87455	0.000226511
rs2296696	0.00201601	-0.890869	0.999482	-3.38571	0.00010201	-0.0692827	0.999078	-3.49207	-6.87778	0.00022578
rs12125002	0.00162409	0.751861	0.999582	-3.60783	7.744e-05	0.829155	0.9993	-3.28863	-6.89647	0.0002216
rs11102962	0.00162409	0.756824	0.999582	-3.60409	7.569e-05	0.827107	0.999316	-3.30174	-6.90584	0.000219534
rs17035665	0.002916	-0.324074	0.99925	-3.54542	0.000121	0.0727564	0.998907	-3.40655	-6.95198	0.000209635
rs41279716	0.00289444	-0.289963	0.999256	-3.5596	0.000121	-0.0726982	0.998907	-3.40656	-6.96615	0.000206684
rs56818260	0.00256036	0.195652	0.999342	-3.64376	0.000121	0.118259	0.998907	-3.40221	-7.04597	0.000190829
rs1277932	0.00183184	0.815421	0.999529	-3.49791	8.281e-05	-0.296303	0.999251	-3.55478	-7.05268	0.000189551
rs12021832	0.00256036	0.144269	0.999342	-3.65248	0.000121	0.118259	0.998907	-3.40221	-7.0547	0.00018917
rs2281894	0.00215296	-0.150862	0.999446	-3.73811	0.00011881	0.422071	0.998926	-3.32934	-7.06745	0.000186772
rs3902354	0.00182329	-0.177986	0.999531	-3.81671	8.464e-05	-0.783042	0.999235	-3.28138	-7.09809	0.000181137
rs4623734	0.00181476	-0.446009	0.999533	-3.73547	9.604e-05	-0.520101	0.999132	-3.38946	-7.12493	0.00017634
rs7550401	0.00236196	0.185185	0.999393	-3.68605	0.00010816	-0.211306	0.999022	-3.44292	-7.12897	0.000175628
rs1278664	0.00236196	0.148148	0.999393	-3.69222	0.00010609	-0.261783	0.999041	-3.44065	-7.13287	0.000174946
rs61394658	0.00236196	0.179012	0.999393	-3.68717	0.00010816	-0.192115	0.999022	-3.44679	-7.13396	0.000174754
rs11102972	0.00236196	0.18107	0.999393	-3.6868	0.00010609	-0.23273	0.999041	-3.44782	-7.13463	0.000174638
rs4970837	0.00182329	-0.0772834	0.999531	-3.82956	8.464e-05	-0.727991	0.999235	-3.32294	-7.1525	0.000171545
rs10858082	0.00162409	-0.496278	0.999582	-3.76727	7.744e-05	-0.648148	0.9993	-3.42224	-7.18951	0.000165312
rs7539716	0.00172225	-0.53012	0.999557	-3.72058	8.464e-05	-0.402514	0.999235	-3.50678	-7.22736	0.000159172
rs607067	0.00206116	0.0484581	0.99947	-3.77009	9.025e-05	-0.379316	0.999184	-3.48378	-7.25386	0.000155008
rs1337248	0.00162409	-0.602978	0.999582	-3.70865	7.744e-05	-0.351727	0.9993	-3.57033	-7.27898	0.000151164
rs4246520	0.00167281	-0.577017	0.99957	-3.70919	7.744e-05	0.318628	0.9993	-3.58142	-7.2906	0.000149417
rs464218	0.00161604	0.440299	0.999584	-3.79596	7.569e-05	0.540348	0.999316	-3.49767	-7.29363	0.000148965
rs4246519	0.00162409	-0.401985	0.999582	-3.8096	7.569e-05	0.540348	0.999316	-3.49767	-7.30728	0.000146946
rs611060	0.00165649	-0.525799	0.999574	-3.74232	7.744e-05	0.273055	0.9993	-3.59489	-7.33721	0.000142613
rs611917	0.00183184	0.0911215	0.999529	-3.82605	8.649e-05	0.215269	0.999218	-3.55377	-7.37982	0.000136663
rs3895559	0.00164025	-0.274074	0.999578	-3.84787	7.744e-05	-0.295072	0.9993	-3.58864	-7.43651	0.000129131
rs11102965	0.00165649	-0.014742	0.999574	-3.88038	7.569e-05	0.378784	0.999316	-3.57187	-7.45226	0.000127114
rs12081530	0.00165649	-0.00982801	0.999574	-3.88044	7.569e-05	0.378784	0.999316	-3.57187	-7.45232	0.000127107
rs6698843	0.00164025	-0.306173	0.999578	-3.83856	7.569e-05	-0.218184	0.999316	-3.61978	-7.45834	0.000126343
rs6689614	0.00164025	-0.296296	0.999578	-3.84154	7.569e-05	-0.20671	0.999316	-3.62221	-7.46375	0.000125661
rs4970833	0.00164025	-0.303704	0.999578	-3.83932	7.569e-05	-0.195237	0.999316	-3.62452	-7.46383	0.000125651
rs688386	0.00165649	0.0565111	0.999574	-3.8789	7.569e-05	-0.332851	0.999316	-3.58821	-7.4671	0.000125241
rs621414	0.00173056	0.235577	0.999555	-3.83089	7.569e-05	0.0689862	0.999316	-3.64119	-7.47208	0.000124619
rs34293021	0.00165649	0.00982801	0.999574	-3.88044	7.569e-05	-0.32139	0.999316	-3.59195	-7.4724	0.00012458
rs586254	0.00165649	0.014742	0.999574	-3.88038	7.569e-05	-0.309926	0.999316	-3.59557	-7.47595	0.000124138
rs10776804	0.00160801	-0.084788	0.999586	-3.89174	7.569e-05	0.333817	0.999316	-3.58788	-7.47963	0.000123682
rs4970843	0.00160801	0.0124688	0.999586	-3.89526	7.396e-05	0.30272	0.999331	-3.60933	-7.50459	0.000120633
rs4268379	0.00160801	-0.124688	0.999586	-3.88757	7.396e-05	0.256095	0.999331	-3.62235	-7.50991	0.000119993
SNP: Represents the name of the SNP; v.df1 (df2): Represents the effect sizes for GWAS data; z.df1 (df2): Represents the likelihood values of p-values for GWAS data, transformed to a normal distribution with a mean of 0; r.df1 (df2): Represents the correction factor r for GWAS data; lABF.df1 (df2): Represents the log of the Bayes Factors (lABF) for the hypotheses H0, H1, H2, H3, and H4 for GWAS d…
